# Supplementary material for: Voluntary Activity Wheel Running Improves Hyperammonaemia‐Induced Skeletal Muscle Molecular and Metabolic Perturbations in Mice
Source: J Cachexia Sarcopenia Muscle. 2025 Aug 4;16(4):e70031. doi: 10.1002/jcsm.70031 (PMC12321975; doi:10.1002/jcsm.70031)
Supplement: Supplementary file 5 — Table S4: Statistical Table Data Summary. [file JCSM-16-e70031-s003.xlsx]

## Sheet: Statistical Summary Table
Statistical Table Data Summary
Manuscript Title:	Impaired exercise responses in liver disease is mediated by molecular and metabolic perturbations during hyperammonemia
Authors:	Annette Bellar1, Avinash Kumar2, Khaviyaa Chandramohan1, Saurabh Mishra1, Muaz Alsabbagh-Alchirazi1, Artem Astafev3, Pugazhendhi Kannan1, Amy Attaway4, Roman Kondratov3, Thomas Jaramillo5, Lopa Mishra6, Nicole Welch1,7 Srinivasan Dasarathy1,7
Animal model used, if applicable:	C57BL/6
Underlying hypothesis:
Definitions of ‘n’:	n = 8 mice in each group for all experiments; there are 4 groups PBS UA, AmAc UA, PBS VWR, AmAc VWR with 8 mice in each group (8*4=32)
	Brown-Forsythe(BF) Kolmogorov-Smirnov (KS)
Statistical summary table:
Experimental question number	Finding/ conclusion	Experimental variable	Mean value	Standard Deviation	n	Exact P value	Figure/table in which data are presented	Units	Data comparisons	Statistical test	Any other experimental factors
Figure 1A Is there a change in body weight prior to pump, prior to exercise intervention or in response to intervention	There is no change in body weight	entire mouse body weight	Pre Pump: PBS UA 25.35, AmAc UA 24.85, PBS VWR 25.28, AmAc VWR 23.81 Pre Exercise PBS UA 27.53, AmAc UA 26.81, PBS VWR 27.81, AmAc VWR: 25.80 Post Exercise: PBS UA 29.26, AmAc UA 28.74, PBS VWR 28.30, AmAc VWR 28.13	Pre Pump PBS UA 1.052, AmAc UA 0.9827, PBS VWR 1.535, AmAc VWR 2.518 Pre Exercise PBS UA 0.3147, AmAc UA 0.7493, PBS VWR 1.493, AmAc VWR 0.6165 Post Exercise PBS UA 1.0525, AmAc UA 0.9827, PBS VWR 1.535, AmAc VWR 2.519	n = 8 mice in each group for all experiments; there are 4 groups PBS UA, AmAc UA, PBS VWR, AmAc VWR	BF: p 0.6343 KS: p 0.0314 Pre Pump PBS UA vs PBS VWR >0.999 PBS UA vs AmAc UA >0.999, PBS UA vs AmAc VWR 0.6383, PBS VWR vs AmAc UA >0.999, PBS VWR vs AmAc VWR 0.4425, AmAc UA vs AmAc VWR >0.9999. Pre Exercise PBS UA vs AmAc UA >0.999, PBS UA vs PBS VWR >0.9999, PBS UA vs AmAc VWR 0.085, AmAc UA vs PBS VWR >0.999, AmAc UA vs AmAc VWR 0.3668, PBS VWR vs AmAc VWR 0.1008 Post Exercise PBS UA vs AmAc…	Figure 1A	grams	PBS UA, AmAc UA, PBS VWR, AmAc VWR as noted in the exact p value section of this excel sheet	BF: 0.6343 KS: 0.0314 Kruskal-Wallis test followed by Dunn's multiple comparison test	N/A
Figure 1B Does body weight change over time	Body weight does not change over time	entire mouse body weight	Pre Pump: PBS UA 25.35 , AmAc UA 24.85 , PBS VWR 25.28 , AmAc VWR 23.81 Pre Exercise PBS UA 27.53 , AmAc UA 26.81, PBS VWR 27.81, AmAc VWR: 25.80 Post Exercise: PBS UA 29.26, AmAc UA 28.74, PBS VWR 28.30, AmAc VWR 28.13	Pre Pump PBS UA 1.052, AmAc UA 0.9827, PBS VWR 1.535, AmAc VWR 2.518 Pre Exercise PBS UA 0.3147, AmAc UA 0.7493, PBS VWR 1.493, AmAc VWR 0.6165 Post Exercise PBS UA 1.0525, AmAc UA 0.9827, PBS VWR 1.535, AmAc VWR 2.519	n = 8 mice in each group for all experiments; there are 4 groups PBS UA, AmAc UA, PBS VWR, AmAc VWR	Pre Pump PBS UA vs PBS VWR 0.3687 PBS UA vs AmAc UA 0.8051, PBS UA vs AmAc VWR 0.2314, PBS VWR vs AmAc UA 0.8761, PBS VWR vs AmAc VWR 0.9904, AmAc UA vs AmAc VWR 0.7223. Pre Exercise PBS UA vs AmAc UA 0.46545, PBS UA vs PBS VWR 0.9337, PBS UA vs AmAc VWR 0.0077, AmAc UA vs PBS VWR 0.1917, AmAc UA vs AmAc VWR 0.1820, PBS VWR vs AmAc VWR 0.0018 Post Exercise PBS UA vs AmAc UA 0.3687, PBS UA vs PBS …	Figure 1B	grams	PBS UA, AmAc UA, PBS VWR, AmAc VWR as noted in the exact p value section of this excel sheet	Spearman's test for heteroscedastic p 0.084. KS: 0.100 Two-way ANOVA with multiple comparisons using Tukey's post hoc analysis	N/A
Figure 1C Is there a change in lean body mass or fat mass prior to exercise or post exercise	Lean body weight, fat weight, and total body weight over time	lean body weight of mouse; fat body weight if mouse as measured by EchoMRI	Fat Weight PBS UA 1.476, AnAc UA -0.001500, PBS VWR 0.2088, AmAc VWR 0.5213. Lean Weight PBS UA 0.93550, AmAc UA 1.188, PBS VWR 0.3113, AmAc VWR 0.6100 Total body Weight PBS UA 1.734, AmAc UA 0.9232, PBS VWR 1.486, AmAc VWR 2.325	Fat Weight PBS UA 2.366, AmAc UA 3.416, PBS VWR 1.188, AmAc VWR 2.690. Lean Weight PBS UA 1.559. AmAc UA 2.227, PBS VWR 0.9533, AmAc VWR 1.246 Total Body Weight PBS UA 1.230, AmAc UA 0.7611, PBS VWR 0.5531, AmAc VWR 1.035	n = 8 mice in each group for all experiments; there are 4 groups PBS UA, AmAc UA, PBS VWR, AmAc VWR	Fat Weight PBS UA vs AmAc UA 0.6533, PBS UA vs PBS VWR 0.7562, PBS UA vs AmAc VWR 0.8776, AmAc UA vs PBS VWR 0.9891, AmAc UA vs AmAc VWR 0.9748, PBS VWR vs AmAc VWR 0.9948. Lean Weight PBS UA vs AmAc UA 0.9882, PBS UA vs PBS VWR 0.8561, PBS UA vs AmAc VWR 0.9756, AmAc UA vs PBS VWR 0.6824, AmAc UA vs AmAc VWR 0.8818, PBS VWR vs AmAc VWR 0.0018. Total Body Weight PBS UA vs AmAc UA 0.7259, PBS UA v…	Figure 1C	grams	PBS UA, AmAc UA, PBS VWR, AmAc VWR as noted in the exact p value section of this excel sheet	Fat weight change: BF: 0.1346 and KS: 0.100. Lean Weight: BF 0.3661, KS: 0.063 Change in told body weight BF 0.2033, KS 0.1000 One-way ANOVA with multiple comparisons using Tukey's post hoc analysis	N/A
Figure 1D is there a difference in percent lean weight or percent fat weight between the 4 groups at the end of the study	There is no difference in lean or fat percentage weight between the groups at the end of the study	lean body weight of mouse; fat body weight if mouse as measured by EchoMRI	Lean weight PBS UA 72.97, AmAc UA 71.98, PBS VWR 71.39, AmAc VWR 72.85 Fat weight PBS UA 6.554, AmAc UA 8.185, PBS VWR 7.241, AmAc VWR 6.959	Lean weight PBS UA 8.601, AmAc UA 8.393, PBS VWR 2.607, AmAc VWR 3.839 Fat weight PBS UA 2.538, AmAc UA 3.341, PBS VWR 2.644, AmAc VWR 2.666	n = 8 mice in each group for all experiments; there are 4 groups PBS UA, AmAc UA, PBS VWR, AmAc VWR	Lean weight: PBS UA vs AmAc UA p = 0.9896, PBS UA vs PBS VWR 0.9606, PBS UA vs AmAc VWR 0.9999, AmAc UA vs PBS VWR 0.9978, AmAc UA vs AmAc VWR 0.9930, PBS VWR vs AmAc VWR 0.9688 Fat Weight: PBS UA vs AmAc UA 0.6574, PBS UA vs PBS VWR 0.9611, PBS UA vs AmAc VWR 0.9916, AmAc UA vs PBS VWR 0.9075, AmAc UA vs AmAc VWR 0.8194, PBS VWR vs AmAc VWR 0.9970 Percent lean weight BF: 0.1454, KS: 0.0929, Perc…	Figure 1D	percent of body weight	PBS UA, AmAc UA, PBS VWR, AmAc VWR as noted in the exact p value section of this excel sheet	Percent lean weight BF: 0.1454, KS: 0.0929, Percent fat mass BF: 0.8112, KS: 0.0839 One-way ANOVA with multiple comparisons using Tukey's post hoc analysis	N/A
Figure 1E Does muscle cross sectional area for Feret's diameter change with hyperammonemia and/or VWR	Cross sectional area and Feret's diameter were less in AmAc UA mice compared to all other groups	percent of Cross sectional muscle area, and feret's diameter	CSA PBS UA 86.69, AmAc UA 61.03, PBS VWR 94.08, AmAc VWR 79.55, Ferets Diameter : PBS UA83.65, AmAc UA 48,82, PBS VWR 97.19, AmAc VWR 70.03	CSA PBS UA 3.406, AmAc UA 5.667, PBS VWR 3.540, AmAc VWR 5.523 Feret's Diameter PBS UA 12.86, AmAc UA 18.74, PBS VWR 12.08, AmAc VWR 14.07	n = 8 mice in each group for all experiments; there are 4 groups PBS UA, AmAc UA, PBS VWR, AmAc VWR	CSA: for all comparisons p<0.0001 Feret's Diameter: PBS-UA vs AmAc-UA p<0.0001, PBS UA vs PBS VWR p 0.0089, PBS UA vs AmAc VWR p 0.0084, PBS VWR vs AmAc UA p<0.0001 AmAc UA vs AmAc VWR p<0.0001, PBS VWR vs AmAc VWR p<0.0001 CSA BF: 0.1229, KS: 0.100, Ferets diameter BF: 0.1229 KS: 0.100	Figure 1E	CSA and Feret's diameter	PBS UA, AmAc UA, PBS VWR, AmAc VWR as noted in the exact p value section of this excel sheet	CSA BF: 0.1229, KS: 0.100, Ferets diameter BF: 0.1229 KS: 0.100 One-way ANOVA with multiple comparisons using Tukey's post hoc analysis	N/A
Figure 1F Is there a change in skeletal muscle weight in the gastrocnemius tibialis anterior (TA) weight between the 4 groups post intervention	AmAc UA mice have lower gastroc and tibialis anterior weight as compared to all other groups	mg of either gastrocnemius tibialis anterior tissue	Gastroc muscle weight: PBS UA 0.2225, PBS VWR 0.2421, AmAc UA 0.1264, AmAc VWR 0.2125. TA muscle weight: PBS UA 0.1756, PBS VWR 0.2196, AmAc UA: 0.08563, AmAc VWR 0.1773	Gastroc muscle weight: PBS UA 0.04015, PBS VWR: 0.03182, AmAc UA 0.03704, AmAc VWR 0.03160. TA muscle weight PBS UA 0.06275, PBS VWR 0.04914, AmAc UA 0.02286, AmAc VWR 0.05399	n = 8 mice in each group for all experiments; there are 4 groups PBS UA, AmAc UA, PBS VWR, AmAc VWR	Gastroc weight: PBS UA vs PBS VWR 0.6861, PBS UA vs AmAc UA p<0.0001, PBS UA vs AmAc VWR 0.9413, PBS VWR vs AmAc UA p<0.0001, PBS VWR vs AmAc VWR p 0.3545, AmAc UA vs AmAc VWR p 0.0002 TA weight: PBS UA vs PBS VWR 0.3043, PBS UA vs AmAc UA 0.0057, PBS UA vs AmAc VWR 0.9999, PBS VWR vs AmAc UA p <0.0001; PBS VWR vs AmAc VWR 0.3360, AmAc UA vs AmAc VWR 0.0048 Gastroc BF: 0.9224, KS: 0.1000. TA BF: …	Figure 1F	milligrams	PBS UA, AmAc UA, PBS VWR, AmAc VWR as noted in the exact p value section of this excel sheet	Gastroc BF: 0.9224, KS: 0.1000. TA BF: 0.5855, and KS: 0.1000 One-way ANOVA with multiple comparisons using Tukey's post hoc analysis	N/A
Figure 1G Is grip strength different between the 4 groups of mice prior to installation of the osmotic pump, prior to exercise, or post exercise and was there a change in grip strength that was different between groups	Prior to the placement of the osmotic pump there was no change in grip strength, prior to the start of exercise there was no change in grip strength, after the exercise session grip strength was lower in AmAc UA mice as compared to all other groups. The AmAc UA mice had a loss in grip strength that was greater than PBS VWR or AmAc VWR mice	Newtons as measure of force of grip strength	Pre Pump: PBS UA 29.38, PBS VWR 28.63, AmAc UA 29.88, AmAc VWR 28.79 Pre Exercise: PBS UA 30.81, PBS VWR 30.41, AmAc UA 30.10, AmAc VWR 29.88 Post Exercise: PBS UA 31.20, PBS VWR 32.76, AmAc UA 25.06, AmAc VWR 31.68 Change in grip strength: PBS UA -0.2875, PBS VWR 2.900, AmAc UA -3.213, AmAc VWR 1.638	Pre Pump: PBS UA 3.141, PBS VWR , AmAc UA 29.88, AmAc VWR 28.79 Pre Exercise: PBS UA 3.462, PBS VWR 2.908, AmAc UA 3.297, AmAc VWR 2.245 Post Exercise: PBS UA 1.964, PBS VWR 4.213, AmAc UA 3.975, AmAc VWR 4.529 Change in grip strength: PBS UA 4.456, PBS VWR 5.129, AmAc UA 4.202, AmAc VWR 4.972	n = 8 mice in each group for all experiments; there are 4 groups PBS UA, AmAc UA, PBS VWR, AmAc VWR	Pre Pump: PBS UA vs PBS VWR p 0.9184, PBS UA vs AmAc UA p 0.9735, PBS UA vs AmAc VWR 0.9582, PBS VWR vs AmAc UA p 0.7131, PBS VWR vs AmAc VWR 0.9990, AmAc UA vs AmAc VWR 0.7909 Pre Exercise: PBS UA vs PBS VWR p 0.9933, PBS UA vs AmAc UA 0.9645, PBS UA vs AmAc VWR p 0.9242,PBS VWR vs AmAc UA p 0.9968, PBS VWR vs AmAc VWR p 0.9841, AmAc UA vs AmAc VWR o 0.9988 Post Exercise: PBS UA vs PBS VWR p 0.0…	Figure 1G	newtons	PBS UA, AmAc UA, PBS VWR, AmAc VWR as noted in the exact p value section of this excel sheet	Grip Strength Pre-pump BF: 0.6069, KS: 0.100, Pre Exercise BF: 0.8971, KS: 0.1250. Post Exercise BF: 0.6089, KS: 0.0866, Change in Grip strength BF: 0.9203, KS: 0.1000 One-way ANOVA with multiple comparisons using Tukey's post hoc analysis	N/A
S. Figure 1A	study design schematic	study design schematic	study design schematic	study design schematic	study design schematic	study design schematic	S. Figure 1A	study design schematic	study design schematic	study design schematic	study design schematic
S. Figure 1B Is there a change in lean body or fat weight prior to exercise or post exercise	There is no change in either lean body weight or fat weight pre exercise and post exercise	lean body weight of mouse; fat body weight of mouse as measured by EchoMRI	Lean weight PBS UA pre 20.34, PBS UA post 21.28, PBS VWR pre 20.21, PBS VWR post 20.52. AmAc UA pre 19.85 AmAc UA post 21.04; AmAc VWR pre 19.88 AmAc VWR post 20.49 Fat weight PBS UA pre 2.306, PBS UA post 2.288, PBS VWR pre 2.200, PBS VWR post 2.066; AmAc UA pre 2.309 AmAc UA post 2.348; AmAc VWR pre 2.1298 AmAc VWR post 1.954	Lean weight PBS UA pre 1.303, PBS UA post 1.831, PBS VWR pre 0.6865, PBS VWR post 1.024; AmAc UA 2.117 AmAc UA post 2.874, AmAc VWR pre 2.159 AmAv VWR post 1.318 Fat weight PBS UA pre 0.9332 PBS UA post 1.361, PBS VWR pre 0.5446 PBS VWR post 0.7316 AmAc UA pre 1.045 AmAc UA post 1.1013, AmAc VWR ore 0.8589 AmAc VWR post 0.7462	n = 8 mice in each group for all experiments; there are 4 groups PBS UA, AmAc UA, PBS VWR, AmAc VWR	Lean Weight PBS UA pre vs post 0.1336, PBS VWR pre vs post 0.3865, AmAc UA pre vs AmAc UA post 0.1752; AmAc VWR pre vs AmAc VWR post 0.2088 Fat weight PBS UA pre vs post 0.8183, PBS VWR pre vs post 0.2511, AmAc UA pre vs post 0.8183, AmAc VWR pre vs post 0.3560 KS: >0.1000	S. Figure 1B	grams	PBS UA pre and post, PBS VWR pre and post, AmAc UA pre and post, AnAc VWR pre and post as noted in the exact p value section of this excel sheet	KS: >0.1000 for all paired t test amd descriptive statistics	N/A
S. Figure 1C Is there a change in body weight pre to post VWR intervention in each groups of mice	Body weight increased in all mice other than PBS VWR during the time of intervention	total body weight pre to post intervention	PBS UA pre: 27.53 Post: 29.26 AmAc UA pre: 26.81, post: 28.30, PBS VWR pre: 27.81, post: 28.74, AmAc VWR pre: 25.80, post: 28.13	PBS UA pre: 0.2914, Post: 1.267 AmAc UA pre: 0.6937 post: 1.389, PBS VWR pre: 1.382, post: 0.9606, AmAc VWR pre: 0.5707 post: 0.9968	n = 8 mice in each group for all experiments; there are 4 groups PBS UA, AmAc UA, PBS VWR, AmAc VWR	PBS UA pre to post: 0.0053 AmAc UA pre to post 0.0313, PBS VWR pre to post: 0.2644, AmAc VWR: 0.0004 KS: >0.1000	S. Figure 1C	grams	PBS UA, AmAc UA, PBS VWR, AmAc VWR as noted in the exact p value section of this excel sheet	KS: >0.100 for all paired t test and descriptive statistics	N/A
S. Figure 1C is there a difference in total lean weight or total fat weight between the 4 groups pre or post intervention	There is no difference in lean or fat weight between the groups at the end of the study	lean body weight of mouse; fat body weight if mouse as measured by EchoMRI	PRE Lean Weight: PBS UA: 20.34, AmAc UA: 19.85. PBS VWR: 20.21, AmAc VWR: 19.88. Fat weight: PBS UA: 2.306, AmAc UA: 2.309, PBS VWR: 2.200, AmAc VWR: 2.198 POST Lean weight PBS UA 21.28, AmAc UA 20.29, PBS VWR 20.52, AmAc VWR 30.49 Fat weight PBS UA 2.288, AmAc UA 2.348, PBS VWR 2.066, AmAc VWR 1,954	PRE Lean Weight: PBS UA: 1.303, AmAc UA: 2.117, PBS VWR: 0.6865, AmAc VWR: 2.159. Fat weight: PBS UA: 0.9332, AmAc UA: 1.045, PBS VWR: 0.5456, AmAc VWR: 0.8589. POST Lean weight PBS UA 1.831, AmAc UA 1.553, PBS VWR 1.024. AmAc VWR 1.318 Fat weight PBS UA 1.361, AmAc UA 1.013, PBS VWR 0.7316, AmAc VWR 0.7462	n = 8 mice in each group for all experiments; there are 4 groups PBS UA, AmAc UA, PBS VWR, AmAc VWR	PRE Lean Weight: PBS UA vs AmAc UA: 0.9351, PBS UA vs PBS VWR: 0.9985, PBS UA vs AmAc VWR: 0.9462, AmAc UA vs PBS VWR: 0.9734, AmAc UA vs AmAc VWR: >0.9999, PBS VWR vs AmAc VWR: 0.9798. Fat weight: PBS UA vs AmAc UA: 0.9954, PBS UA vs AmAc VWR: 0.8079, PBS UA vs AmAc VWR: 0.8035, AmAc UA vs PBS VWR: 0.8035, AmAc UA vs PBS VWR: 0.8035, AmAc UA vs AmAc VWR: 0.7991, PBS VWR vs AmAc VWR: 0.9954 POST …	S. Figure 1C	grams	PBS UA, AmAc UA, PBS VWR, AmAc VWR as noted in the exact p value section of this excel sheet	PRE Lean Weight BF: 0.095, KS: 0,100 Post BF: 0.2941, KS: 0.1000, Fat Weight: Pre BF: 0.2933, KS: 0.1000 Post: 0.4630, KS: 0.100 One-way ANOVA with multiple comparisons using Tukey's post hoc analysis	N/A
S. Figure 1D What are the plasma ammonia concentration in the mice after intervention	PBS UA had the lowest concentration of ammonia followed by PBS VWR, AmAc UA and AmAc VWR	plasma from mice	PBS UA: 46.11, AmAc UA: 275.5, PBS VWR: 156.0, AmAc VWR: 306.4	PBS UA: 12.44, AmAc UA: 16.86, PBS VWR: 14.68, AmAc VWR: 40.66	n = 8 mice in each group for all experiments; there are 4 groups PBS UA, AmAc UA, PBS VWR, AmAc VWR	PBS UA vs AmAc UA: <0.0001, PBS UA vs PBS VWR :<0.0001, PBS UA vs AmAc VWR <0.0001, AmAc UA vs PBS VWR <0.0001, AmAc UA vs AmAc VWR: 0.0019, PBS VWR vs AmAc VWR: <0.0001 Plasma BF: 0.0058, KS: 0.100	S. Figure 1D	umol/L	PBS UA, AmAc UA, PBS VWR, AmAc VWR as noted in the exact p value section of this excel sheet	Plasma BF: 0.0058, KS: 0.100 followed by One-way ANOVA with multiple comparisons using Tukey's post hoc analysis	N/A
S. Figure 1D Does the concentration of ammonia in the gastrocnemius the mice differ between the groups	PBS UA had the lowest concentration of ammonia followed by PBS VWR, AmAc UA and AmAc VWR	gastrocnemius muscle from mice	PBS UA 0.2171, AmAc UA 4.785, PBS VWR 1.617, AmAc VWR 6.306	PBS UA 0.04350, AmAc UA 0.7903, PBS VWR 0.2914, AmAc VWR 0.3011	n = 8 mice in each group for all experiments; there are 4 groups PBS UA, AmAc UA, PBS VWR, AmAc VWR	PBS UA vs AmAc UA p 0.0039, PBS UA vs PBS VWR 0.5285, PBS UA vs AmAc VWR p<0.0001, AmAc UA vs PBS VWR p ,0.5285, AmAc UA vs AmAc VWR p 0.5285, PBS VWR vs AmAc VWR p<0.0039 BF: p 0.1170 KS: p 0.0128	S. Figure 1D	mM ammonia/g protein	PBS UA, AmAc UA, PBS VWR, AmAc VWR as noted in the exact p value section of this excel sheet	BF: 0.1170 KS: p 0.0128 data was analyzed using Kruskal-Wallis test followed by Dunn's multiple comparison test	N/A
S. Figure 1E is there a difference in laboratory parameters between the groups at the end of the study	There was no change in alanine aminotransferase (ALT), aspartate aminotransferase (AST), glucose or insulin between the 4 groups. Blood urea nitrogen (BUN) was higher in PBS VWR as compared to PBS UA, with no differences between the other groups	Units per Liter (U/L) for ALT and AST; milligram (mg)/ deciliter (dL) for BUN and glucose, microgram per liter for insulin	ALT: PBS UA: 30.00, AmAc UA 43.50, PBS VWR: 32.50, AmAc VWR: 36.50. AST: PBS UA: 60.00, AmAc UA: 75.50, PBS VWR: 59.50, AmAc VWR: 72.50. BUN: PBS UA: 26.13, AmAc UA: 28.38, PBS VWR: 31.75, AmAc VWR 27.63. Glucose: PBS UA: 301.3, AmAc UA: 357.0, PBS VWR: 314.5, AmAc VWR: 331.0. Insulin: PBS UA: 0.7043, AmAc UA: 0.5070, PBS VWR: 0.6334, AmAc VWR: 0.4957.	ALT: PBS UA: 6.761, AmAc UA: 42.30, PBS VWR: 4.986, AmAc VWR: 13.93. AST: PBS UA: 23.03, AmAc UA: 47.54, PBS VWR: 13.43, AmAc VWR: 34.90. BUN: PBS UA: 3.314, AmAc UA: 3.462, PBS VWR: 6.861, AmAc VWR: 3.998. Glucose: PBS UA: 35.28, AmAc UA: 24.82, PBS VWR: 73.10, AmAc VWR: 71.10. Insulin: PBS UA: 0.4040, AmAc UA: 0.1218, PBS VWR: 0.08773, AmAc VWR: 0.1207	n = 8 mice in each group for all experiments; there are 4 groups PBS UA, AmAc UA, PBS VWR, AmAc VWR	ALT: all comparisons p >0.9999. AST: all comparisons p >0.9999. BUN: PBS UA vs AmAc UA: 0.3402, PBS UA vs PBS VWR: 0.0220, PBS UA vs AmAc VWR: 0.5229, AmAc UA vs PBS VWR: 0.1566, AmAc UA vs AmAc VWR: 0.7487, PBS VWR vs AmAc VWR: 0.0861. Glucose: PBS UA vs AmAc UA: 0.0538, PBS UA vs PBS VWR: 0.6361, PBS UA vs AmAc VWR: 0.2919, AmAc UA vs PBS VWR: 0.1361, AmAc UA vs AmAc VWR: 0.3559, PBS VWR vs AmA…	S. Figure 1E	Units per Liter (U/L) for ALT and AST; milligram (mg)/ deciliter (dL) for BUN and glucose, microgram per liter for insulin	PBS UA, AmAc UA, PBS VWR, AmAc VWR as noted in the exact p value section of this excel sheet	ALT: BF: 0.6325, KS: <0.0001, AST BF: 0.0182, KS: 0.0003 Insulin BF: 0.2021, KS: 0.001 Kruskal-Wallace analysis followed by Dunn's Multiple Comparison Test. BUN BF: 0.1407, KS: 0.1007 and Glucose 0.3834 and KS: 0.1000 followed by one way ANOVA and Fischers LSD post hoc analysis for all data descriptive statistics	N/A
S. Figure 1F Is there a difference in fiber types between the 4 groups of mice	There is no difference in type 1 fibers, type IIA fibers are lower in AmAc UA mice as compared to other groups, type Iib fibers are lower in PBS VWR mice as compared to all other groups and type Iix fibers are greater in PBS VWR mice as compared to all other groups	percent of fiber type in section	Type 1 Fibers: PBS UA 42.85, AmAc UA 42.39, PBS VWR 43.91, AmAc VWR 35.77 Type IIa Fibers: PBS UA 9.830, AmAc UA 2.368, PBS VWR 13.25, AmAc VWR 12.88 Type IIb Fibers: PBS UA 44.60, AmAc UA 49.04, PBS VWR 24.40, AmAc VWR 45.17; Type IIx fibers: PBS UA 2.723, AmAc UA 6.200, PBS VWR 11.56, AmAc VWR 4.248	Type 1 Fibers: PBS UA 13.56, AmAc UA 5.286, PBS VWR 6.472, AmAc VWR 2.264 Type IIa Fibers: PBS UA 3.937, AmAc UA 2.810. PBS VWR 6.614, AmAc VWR 4.640 Type IIb fibers: PBS UA 17.74, AmAc UA 9.827, PBS VWR 14.75, AmAc VWR 9.280 Type IIx fibers: PBS UA 5.445, AmAc UA 3.398, PBS VWR 2.001, AmAc VWR 1.880	n = 4 mice in each group for all experiments; there are 4 groups PBS UA, AmAc UA, PBS VWR, AmAc VWR	Type 1 Fibers: BF 0.6599, KS 0.1000. PBS UA vs AmAc UA 0.09322, PBS UA vs PBS VWR 0.8525, PBS UA vs AmAc VWR 0.2255, AmAc UA vs PBS VWR 0.778, AmAc UA vs AmAc VWR 0.2318, PBS VWR vs AmAc VWR 0.1675 Type Iia Fibers: BF: 0.6091, KS 0.100, PBS US vs AmAc UA 0.0307, PBS UA vs PBS VWR 0.3112, PBS UA vs AmAc VWR 0.2341, AmAc UA vs PBS VWR 0.0037, AmAc UA vs AmAc VWR 0.9491 Type IIb Fibers: BF: 0.6686, …	S. Figure 1F	percent fiber type	PBS UA, AmAc UA, PBS VWR, AmAc VWR as noted in the exact p value section of this excel sheet	Type 1 Fibers BF 0.6599, KS 0.1000. Type IIa Fibers: BF: 0.6091, KS 0.100 Type IIb Fibers: BF: 0.6686, KS: 0.10000 Type IIx Fibers: BF 0.9161, KS 0.1000 One-way ANOVA followed by Fisher's LSD	N/A
S. Figure 1G Does the expression of Agrin change in response to ammonia treatment or VWR	The expression of Agrin was not different between any of the groups	gastrocnemius muscle from mice (prepared in Lamelii buffer)	PBS UA: 1.625, AmAc UA 1.916, PBS VWR 1.715, AmAc VWR 1.879	PBS UA: 0.8826, AmAc UA 0,9126, PBS VWR 0.8243, AmAc VWR 0.6097	n = 8 mice in each group for all experiments; there are 4 groups PBS UA, AmAc UA, PBS VWR, AmAc VWR	PBS UA vs AmAc UA 0.4812, PBS UA vs PBS VWR 0.8267, PBS UA vs AmAc VWR 0.5385, AmAc UA vs PBS VWR 0.6260, AmAc UA vs AmAc VWR 0.9280, PBS VWR vs AmAc VWR 0.6910 BF: 0.6643, KS: 0.1000	S Figure 1G	Arbitrary units normalized to actin from same membrane with beta actin as loading control from same membrane	PBS UA, AmAc UA, PBS VWR, AmAc VWR as noted in the exact p value section of this excel sheet	BF: 0.6643, KS: 0.1000 One-way ANOVA with multiple comparisons using Fisher's LSD post hoc analysis	N/A
S. Figure 1H is there a difference in organ weight between the 4 study groups at the end of the study	Heart, liver, and kidney weight were not different. Triceps weight was less in AmAc UA as compared to all other groups. Adipose weight UA more in AmAc UA compared to both VWR and teste weight is less in PBS VWR than PBS UA	grams of tissue weight for heart, liver, adipose, kidney, triceps and teste	Heart weight: PBS UA: 0.15, AmAc UA: 0,15, PBS VWR: 0,15, AmAc VWR: 0.15. Liver weight: PBS UA: 1.289, AmAc UA: 1.229, PBS VWR: 1.286, AmAc VWR: 1.199. Adipose weight: PBS UA: 0.4014, AmAc UA: 0.4451, PBS VWR: 0.3399, AmAc VWR: 0.3528. Kidney weight: PBS UA: 0.3991, AmAc UA: 0.4101, PBS VWR: 0.3729, AmAc VWR: 0.3885. Triceps weight: PBS UA: 0.2208, AmAc UA: 0.1209, PBS VWR: 0.2112, AmAc VWR: 0.19…	Heart weight: PBS UA: 0.021, AmAc UA: 0.016, PBS VWR: 0.020, AmAc VWR: 0.0088. Liver weight: PBS UA: 0.1494, AmAc UA: 0.1265, PBS VWR: 0.1356, AmAc VWR: 0.1495 Adipose Weight: PBS UA: 0.07991, AmAc UA: 0.07806, PBS VWR: 0.06323, AmAc VWR: 0.06974. Kidney Weight: PBS UA: 0.03016, AmAc UA: 0.04031, PBS VWR: 0.05009. AmAc VWR: 0.02100. Triceps weight: PBS UA: 0.05488, AmAc UA: 0.03705, PBS VWR: 0.02…	n = 8 mice in each group for all experiments; there are 4 groups PBS UA, AmAc UA, PBS VWR, AmAc VWR	Heart weight: PBS AmAc UA: 0.9998, PBS UA vs PBS VWR: 0.9934, PBS UA vs AmAc VWR: 0.9999, AmAc UA vs PBS VWR: 0.9849: AmAc UA vs AmAc VWR: 0.9995, PBS VWR vs AmAc VWR: 0.9975 Liver weight: PBS UA vs AmAc UA: 0.8248, PBS UA vs AmAc VWR: >0.9999, PBS UA vs AmAc VWR: 0.5836, AmAc UA vs PBS VWR: 0.8446, AmAc UA vs AmAc VWR: 0.9749, PBS VWR vs AmAc VWR: 0.6088. Adipose weight: PBS UA vs AmAc UA: 0.241…	S Figure 1H	grams	PBS UA, AmAc UA, PBS VWR, AmAc VWR as noted in the exact p value section of this excel sheet	Heart Weight BF: 0.8136, KS: 0.0923 Liver Weight BF: 0.9513, KS: 0.1360, Adipose Weight BF: 0.8957, KS: 0.1000, Kidney Weight BF: 0.5132, KS: 0.1000, Triceps Weight: BF: 0.2279, KS: 0.1000. Teste Weight: 0.8638, KS: 0.100 One-way ANOVA with multiple comparisons using Fisher's' LSD post hoc analysis	N/A
Figure 2A Is there a difference in wheel rotations between PBS VWR mice and AmAc VWR	Running distance was not different between the groups but week 3 and 4 running distance was greater than week 1	meters run	PBS VWR 27738, AmAc VWR 29664	PBS VWR 4626, AmAc VWR 12764	n = 8 mice in 2 groups of mice PBS VWR, AmAc VWR	Running Distance intervention p-value 0.91956, Running Distance time (weeks: 1-4) p 0.0289. Interaction between intervention and time 0.57051. All values between intervention groups and between weeks: 1 and 2, 2 and 3, and 3 and 4 for were >0.05 for weeks: 1 to 3 p-value 0.0455 and weeks: 1 to 4 p-value 0.0362	Figure 2A	meters	PBS VWR vs AmAc VWR	Shapiro-Wilk normality test, meters run values were not normally distributed. Therefore, we used the Aligned Rank Transform (ART) for nonparametric two-way ANOVA analysis to determine the independent effect of treatment effect (PBS vs AmAc) and time (weeks: 1-4). Post-hoc analysis was performed with Dunn’s test with Benjamini-Hochberg post-hoc correction.	N/A
Figure 2B Is there a difference in wheel running over time or between the groups of mice	Running distance was not different between the groups but week 3 and 4 running distance was greater than week 1	meters run	PBS VWR 27738, AmAc VWR 29664	PBS VWR 4626, AmAc VWR 12764	n = 8 mice in 2 groups of mice PBS VWR, AmAc VWR	Running Distance intervention p-value 0.91956, Running Distance time (weeks: 1-4) p 0.0289. Interaction between intervention and time 0.57051. All values between intervention groups and between weeks: 1 and 2, 2 and 3, and 3 and 4 for p>0.05 weeks: 1 to 3 p-value 0.0455 and weeks: 1 to 4 p-value 0.0362	Figure 2B	meters	PBS VWR vs AmAc VWR	Shapiro-Wilk normality test, meters run values were not normally distributed. Therefore, we used the Aligned Rank Transform (ART) for nonparametric two-way ANOVA analysis to determine the independent effect of treatment effect (PBS vs AmAc) and time (weeks: 1-4). Post-hoc analysis was performed with Dunn’s test with Benjamini-Hochberg post-hoc correction.	N/A
Figure 2C Is there a difference in total x-activity between the 4 groups of mice	There was no difference in total X-activity between the 4 groups of mice post intervention	total x-activity in cage measured by light beam breaks:	PBS UA 1304, AmAc UA 1327, PBS VWR 1197, AmAc VWR 1309	PBS UA 686.4, AmAc UA 741.5, PBS VWR 596.4 AmAc VWR 828.3	n = 8 mice in each group for all experiments; there are 4 groups PBS UA, AmAc UA, PBS VWR, AmAc VWR	PBS UA vs AmAc UA: 0.93, PBS UA vs PBS VWR 0.21, PBS UA vs AmAc VWR 0.93. AmAc UA vs PBS VWR 0.21, AmAc UA vs AmAc VWR 0.93, PBS VWR vs AmAc VWR 0.93	Figure 2C	total x-activity	PBS UA, AmAc UA, PBS VWR, AmAc VWR as noted in the exact p value section of this excel sheet	Shapiro-Wilk normality test, total X-activity values were not normally distributed. Therefore, we used the Aligned Rank Transform (ART) for nonparametric two-way ANOVA analysis to determine the independent effect of treatment effect (PBS vs AmAc) and intervention (UA vs VWR). Post-hoc analysis was performed with Dunn’s test with Benjamini-Hochberg post-hoc correction.	N/A
Figure 2C Is there a difference in circadian patterns, amplitude, or phase for total x- activity	There is no difference between the groups	total x-activity, Amplitude, Phase	total X-activity: PBS UA: 1317, AmAc UA: 1339, PBS VWR: 1204, AmAc VWR: 1320. Amplitude: PBS UA JTK: 937.80, LS 2234.15, meta2d 1152.95. AmAc UA JTK: 901.6317, LS: 2454.862, meta2d: 1105.63. PBS VWR JTK: 612.71, LS: 1851.32, meta2d: 912.16. AmAc VWR: JTK: 868.33, LS: 2481.78, meta2d: 1181.98. Phase: PBS UA: 14.36, AmAc UA: 13.28, PBS VWR: 15.05, AmAc VWR: 15.41	total X-activity: PBS UA: 639.4, AmAc UA: 689.3, PBS VWR: 547.8, AmAc VWR: 793.5. Amplitude: PBS UA JTK: 182.63, LS: 0.001, meta2d: 75.95. AmAc UA: JTK: 246.51. LS: 690.44, meta2d: 233.86. PBS VWR: JTK: 278.86, LS: 0.001, meta2d: 44.99. AmAc VWR JTK: 89.30, LS: 168.50, meta2d: 222.16. Phase: PBS UA: 0.3350, AmAc UA: 1.016, PBS VWR: 0.2051, AmAc VWR: 0.6507	n = 8 mice in each group for all experiments; there are 4 groups PBS UA, AmAc UA, PBS VWR, AmAc VWR	total X-activity: BF: 0.7262, KS: 0.0301 : PBS UA vs AmAc UA: 0.9992, PBS UA vs PBS VWR: 0.9025, PBS UA vs AmAc VWR: >0.9999, AmAc UA vs PBS VWR 0.8473, AmAc UA vs AmAc VWR 0.9995, PBS VWR vs AmAc VWR 0.8960. Amplitude: BF: 0.9961, KS: 0.0043: PBS UA vs AmAc UA: 0.9900, PBS UA vs PBS VWR 0.6837, PBS UA vs AmAc VWR: 0.9665, AmAc UA vs PBS VWR: 0.4298, AmAc UA vs AmAc VWR: 0.9986, PBS VWR vs AmAc V…	Figure 2C	total x-activity, amplitude, phase	PBS UA, AmAc UA, PBS VWR, AmAc VWR as noted in the exact p value section of this excel sheet	total X-activity: BF: 0.7262, KS: 0.0301 : Amplitude: BF: 0.9961, KS: 0.0043: Phase: BF: 0.6327m KS: 0.1000 For total x-activity data for line graph and amplitude data the Kruskal-Wallis test with Dunn's multiple comparison test was used for phase data One-way ANOVA with multiple comparisons using Tukey's post hoc analysis	N/A
Figure 2D Is there a difference in ambulatory x-activity between the 4 groups of mice	AmAc UA mice were more active than PBS VWR mice	ambulatory x-activity in cage measured by light beam breaks	PBS UA 269.6, AmAc UA 794.9, PBS VWR 710.4, AmAc VWR 764.5	PBS UA 510.3, AmAc UA 560.7, PBS VWR 420.7. AmAc VWR 593.7	n = 8 mice in each group for all experiments; there are 4 groups PBS UA, AmAc UA, PBS VWR, AmAc VWR	PBS AmAc UA 0.94, PBS UA vs PBS VWR 0.51, PBS UA vs AmAc VWR: 0.73, AmAc UA vs PBS VWR 0.51, AmAc UA vs AmAc VWR 0.73, AmAc VWR vs PBS VWR: 0.50	Figure 2D	ambulatory x-activity	PBS UA, AmAc UA, PBS VWR, AmAc VWR as noted in the exact p value section of this excel sheet	Shapiro-Wilk normality test, ambulatory x-activity values were not normally distributed. Therefore, we used the Aligned Rank Transform (ART) for nonparametric two-way ANOVA analysis to determine the independent effect of treatment effect (PBS vs AmAc) and intervention (UA vs VWR). Post-hoc analysis was performed with Dunn’s test with Benjamini-Hochberg post-hoc correction.	N/A
Figure 2E Is there a difference in total z-activity between the 4 groups of mice	There was no difference in A activity between the 4 groups of mice post intervention	z-activity in cage measured by light beam breaks:	PBS UA 308.0, AmAc UA 297.6, PBS VWR 275.9, AmAc VWR 328.4	PBS UA 216.9 AmAc UA 196.3, PBS VWR 181.5 AmAc VWR 251.9	n = 8 mice in each group for all experiments; there are 4 groups PBS UA, AmAc UA, PBS VWR, AmAc VWR	PBS UA vs AmAc UA 0.20, PBS UA vs PBS VWR 0.28, PBS UA vs AmAc VWR 0.74, AmAc UA vs PBS VWR 0.74, AmAc UA vs AmAc VWR 0.20, PBS VWR vs AmAc VWR 0.20	Figure 2E	z-activity	PBS UA, AmAc UA, PBS VWR, AmAc VWR as noted in the exact p value section of this excel sheet	Shapiro-Wilk normality test, Z-activity values were not normally distributed. Therefore, we used the Aligned Rank Transform (ART) for nonparametric two-way ANOVA analysis to determine the independent effect of treatment effect (PBS vs AmAc) and intervention (UA vs VWR). Post-hoc analysis was performed with Dunn’s test with Benjamini-Hochberg post-hoc correction.	N/A
Figure 2E is there a difference in circadian patterns, amplitude, or phase for Z-activity	There is no difference between the groups	Z-activity, Amplitude, Phase	z-activity: PBS UA: 310.3, AmAc UA: 299.5, PBS VWR: 276.6, AmAc VWR: 329.7. Amplitude: PBS UA JTK: 291.90, LS: 572.57, meta2d: 362.45, AmAc UA: JTK: 233.49, LS: 609.16, meta2d: 263.59, PBS VWR: JTK: 199.47, LS: NA meta2d: 268.26, AmAc VWR: JTK: 216.69, LS: NA meta2d: 262.98. Phase: PBS UA: 14.73, AmAc UA: 12.89, PBS VWR: 15.07, AmAc VWR: 13.52	z-activity: PBS UA: 197.8, AmAc UA: 171.9, PBS VWR: 169.1, AmAc VWR: 236.2. Amplitude: PBS UA: JTK: 50.18, LS: 77,73, meta2d: 50.92, AmAc UA: JTK: 139.56, LS: 0.001, meta2d: 125.03, PBS VWR: JTK: 45.90, LSL NA meta2d: 22.65, AmAc VWR: JTK: 45.52, LS: NA meta2d: 92.55. Phase: PBS UA: 0.1392, AmAc UA: 3.494, PBS VWR: 0.09588, AmAc VWR: 3.042	n = 8 mice in each group for all experiments; there are 4 groups PBS UA, AmAc UA, PBS VWR, AmAc VWR	z-activity PBS UA vs AmAc UA: BF: 0.3919, KS: 0.0054 0.9961, PBS UA vs PBS VWR: 0.8977, PBS UA vs AmAc VWR: 0.9778, AmAc UA vs PBS VWR: 0.9644, AmAc UA vs AmAc VWR: 0.9237, PBS VWR vs AmAc VWR: 0.6895. Amplitude BF: 0.7987, KS: 0.1000 : PBS UA vs AmAc UA; 0.4892, PBS UA vs PBS VWR: 0.2377, PBS UA vs AmAc VWR: 0.7309, AmAc UA vs PBS VWR: 0.8945, AmAc UA vs AmAc VWR: 0.9738, PBS VWR vs AmAc VWR: 0.…	Figure 2E	Z-activity, amplitude, phase	PBS UA, AmAc UA, PBS VWR, AmAc VWR as noted in the exact p value section of this excel sheet	z-activity PBS UA vs AmAc UA: BF: 0.3919, KS: 0.0054 0.9961, Amplitude BF: 0.7987, KS: 0.1000. Phase BF: 0.6327, KS: 0.008 p for Z-activity data for line graph and phase data the Kruskal-Wallis test with Dunn's multiple comparison test was used for amplitude data One-way ANOVA with multiple comparisons using Tukey's post hoc analysis	N/A
S. Figure 2A Is there a difference in wheel running between PBS VWR and AmAc VWR mice or a difference in wheel running between each week?	Running distance was not different between the groups but week 3 and 4 running distance was greater than week 1	meters run	PBS VWR 26,442, AmAc VWR 28,341	PBS VWR 4626, AmAc VWR 12195	n = 8 mice in 2 groups of mice PBS VWR, AmAc VWR	Running Distance intervention p-value 0.91956, Running Distance time (weeks: 1-4) p 0.0289. Interaction between intervention and time 0.57051. All values between intervention groups and between weeks: 1 and 2, 2 and 3, and 3 and 4 >0.05 for weeks: 1 to 3 p-value 0.0455 and weeks: 1 to 4 p-value 0.0362	S. Figure 2A	meters	PBS VWR vs AmAc VWR	Shapiro-Wilk normality test, meters run values were not normally distributed. Therefore, we used the Aligned Rank Transform (ART) for nonparametric two-way ANOVA analysis to determine the independent effect of treatment effect (PBS vs AmAc) and time (weeks: 1-4). Post-hoc analysis was performed with Dunn’s test with Benjamini-Hochberg post-hoc correction.	N/A
S. Figure 2B Is there a difference in total x-activity prior to exercise	No difference in total x-activity prior to exercise intervention	total x-activity in cage measured by light beam breaks:	PBS UA: 1154, AmAc UA: 1177, PBS VWR: 1194, AmAc VWR: 1175	PBS UA: 592.7, AmAc UA: 574.4, PBS VWR: 635.6, AmAc VWR: 624.0	n = 8 mice in each group for all experiments; there are 4 groups PBS UA, AmAc UA, PBS VWR, AmAc VWR	PBS UA vs AmAc UA 0.84, PBS UA vs PBS VWR 0.82, PBS UA vs AmAc VWR 0.82, AmAc UA vs PBS VWR 0.82, AmAc UA vs AmAc VWR 0.82, PBS VWR vs AmAc VWR 0.84	S. Figure 2B	total x-activity in cage measured by light beam breaks	PBS UA, AmAc UA, PBS VWR, AmAc VWR as noted in the exact p value section of this excel sheet	Shapiro-Wilk normality test, total x-activity values were not normally distributed. Therefore, we used the Aligned Rank Transform (ART) for nonparametric two-way ANOVA analysis to determine the independent effect of treatment effect (PBS vs AmAc) and intervention (UA vs VWR). Post-hoc analysis was performed with Dunn’s test with Benjamini-Hochberg post-hoc correction.	N/A
S. Figure 3A Is there a difference in total x-activity between the 4 groups of mice	There was no difference in total X-activity between the 4 groups of mice post intervention	total x-activity in cage measured by light beam breaks:	PBS UA 1304, AmAc UA 1327, PBS VWR 1197, AmAc VWR 1309	PBS UA 686.4, AmAc UA 741.5, PBS VWR 596.4 AmAc VWR 828.3	n = 8 mice in each group for all experiments; there are 4 groups PBS UA, AmAc UA, PBS VWR, AmAc VWR	PBS UA vs AmAc UA: 0.93, PBS UA vs PBS VWR 0.21, PBS UA vs AmAc VWR 0.93. AmAc UA vs PBS VWR 0.21, AmAc UA vs AmAc VWR 0.93, PBS VWR vs AmAc VWR 0.93	S. Figure 3A	total x-activity	PBS UA, AmAc UA, PBS VWR, AmAc VWR as noted in the exact p value section of this excel sheet	Shapiro-Wilk normality test, total x-activity values were not normally distributed. Therefore, we used the Aligned Rank Transform (ART) for nonparametric two-way ANOVA analysis to determine the independent effect of treatment effect (PBS vs AmAc) and intervention (UA vs VWR). Post-hoc analysis was performed with Dunn’s test with Benjamini-Hochberg post-hoc correction.	N/A
S. Figure 3B Is there a difference in total x-activity pre to post intervention in PBS UA mice	total x-activity is greater post intervention in PBS UA mice	total x-activity in cage measured by light beam breaks:	Pre: 1154, Post 1304	Pre: 592.7, Post: 686.4	n =8 mice in each group. PBS UA pre vs post	pre vs post 0.4877 KS: >0.1000	S. Figure 3B	total x-activity in cage measured by light beam breaks	PBS UA pre vs post	KS: >0.1000 paired t test	N/A
S. Figure 3C Is there a difference in total x-activity pre to post intervention in AmAc UA mice	total x-activity is greater post intervention in AmAc UA mice	total x-activity in cage measured by light beam breaks:	Pre: 1171, Post: 1327	Pre: 576.1, Post: 741.5	n= 8 mice in each groups AmAc UA pre vs post	pre vs post 0.4247 KS: >0.1000	S. Figure 3C	total x-activity in cage measured by light beam breaks	AmAc UA pre vs post	KS: >0.1000 paired t test	N/A
S. Figure 3D Is there a difference in total x-activity pre to post intervention in PBS VWR mice	There is no difference in total x-activity pre and post intervention in PBS VWR mice	total x-activity in cage measured by light beam breaks:	Pre: 1194, Post: 1197	Pre: 635.6, Post: 596.4	n =8 mice in each group. PBS VWR pre vs post	pre vs post 0.9147 KS: >0.1000	S. Figure 3D	total x-activity in cage measured by light beam breaks:	PBS VWR pre vs post	KS: >0.1000 paired t test	N/A
S. Figure 3E Is there a difference in total x-activity pre to post intervention is AmAc VWR mice	total x-activity is greater post intervention in AmAc VWR mice	total x-activity in cage measured by light beam breaks:	Pre: 1169, Post: 1307	Pre: 625.0, Post: 828.3	n =8 mice in each group. AmAc VWR pre vs post	pre vs post 0.1826 KS: >0.1000	S. Figure 3E	total x-activity in cage measured by light beam breaks:	AmAc VWR pre vs post	KS: >0.1000 paired t test	N/A
S. Figure 4A Is there a difference in ambulatory x-activity prior to exercise	There is no difference in ambulatory x-activity prior to intervention	ambulatory x-activity in cage measured by light beam breaks:	PBS UA: 630.4, AmAc UA: 663.2, PBS VWR: 653.8, AmAc VWR: 630.7	PBS UA: 412.5, AmAc UA: 397.1, PBS VWR: 438.7, AmAc VWR: 434.4	n = 8 mice in each group for all experiments; there are 4 groups PBS UA, AmAc UA, PBS VWR, AmAc VWR	all comparisons p >0.99	S. Figure 4A	ambulatory x-activity in cage measured by light beam breaks:	PBS UA, AmAc UA, PBS VWR, AmAc VWR as noted in the exact p value section of this excel sheet	Shapiro-Wilk normality test, ambulatory x-activity values were not normally distributed. Therefore, we used the Aligned Rank Transform (ART) for nonparametric two-way ANOVA analysis to determine the independent effect of treatment effect (PBS vs AmAc) and intervention (UA vs VWR). Post-hoc analysis was performed with Dunn’s test with Benjamini-Hochberg post-hoc correction.	N/A
S. Figure 4B Is there a difference in ambulatory x-activity pre to post intervention in PBS UA mice	ambulatory x-activity is greater post intervention is PBS UA mice	ambulatory x-activity in cage measured by light beam breaks:	pre: 630.4, post 769.9	pre: 412.4, post: 510.3	n =8 mice in each group. PBS UA pre vs post	pre vs post 0.3912 KS: >0.1000	S. Figure 4B	ambulatory x-activity in cage measured by light beam breaks	PBS UA pre vs post	KS: >0.1000 paired t test	N/A
S. Figure 4C Is there a difference in ambulatory x-activity pre to post intervention in AmAc UA mice	ambulatory x-activity is greater post intervention is AmAc UA mice	ambulatory x-activity in cage measured by light beam breaks:	pre: 663.2, post: 794.9	pre: 397.1, post: 560.7	n =8 mice in each group. AmAc UA pre vs post	pre vs post 0.3377 KS: >0.1000	S. Figure 4C	ambulatory x-activity in cage measured by light beam breaks	AmAc UA pre vs post	KS: >0.1000 paired t test	N/A
S. Figure 4D Is there a difference in ambulatory x-activity pre to post intervention in PBS VWR mice	There is no difference in ambulatory x-activity prior to intervention	ambulatory x-activity in cage measured by light beam breaks:	pre: 653.8, post: 710.4	pre: 438.7, post: 420.7	n =8 mice in each group. PBS VWR pre vs post	pre vs post 0.1672 KS: >0.1000	S. Figure 4D	ambulatory x-activity in cage measured by light beam breaks	PBS VWR pre vs post	KS: >0.1000 paired t test	N/A
S. Figure 4E Is there a difference in ambulatory x-activity pre to post intervention in AmAc VWR mice	ambulatory x-activity is greater post intervention is AmAc VWR mice	ambulatory x-activity in cage measured by light beam breaks:	pre: 630.7, post: 764.5	pre: 434.4, post: 593.7	n =8 mice in each group. AmAc VWR pre vs post	pre vs post 0.1320 KS: >0.1000	S. Figure 4E	ambulatory x-activity in cage measured by light beam breaks	AmAc VWR pre vs post	KS: >0.1000 paired t test	N/A
S. Figure 4F Is there a difference in percent ambulatory or no ambulatory activity between the 4 groups	No difference in percent ambulatory or non ambulatory activity across the 4 groups	percent activity (ambulatory or non ambulatory)	Ambulatory activity: PBS UA 39.42, AmAc UA 38.61, PBS VWR 39.65, AmAc VWR 38.34 Non ambulatory activity: PBS UA 60.58, AmAc UA 61.39, PBS VWR 60.35, AmAc VWR 61.75	Ambulatory activity: PBS UA 3.870, AmAc UA 6.178, PBS VWR 4.875, AmAc VWR 3.030 Non Ambulatory Activity PBS UA 3.870, AmAc UA 6.178, PBS VWR 4.875, AmAc VWR 3.061	n = 8 mice in each group for all experiments; there are 4 groups PBS UA, AmAc UA, PBS VWR, AmAc VWR	Ambulatory activity PBS UA vs AmAc UA 0.9851, PBS UA vs PBS VWR 0.9996, PBS UA vs AmAc CWR 0.9653, AmAc UA vs PBS VWR 0.9695, AmAc UA vs AmAv VWR 0.9994, PBS VWR vs AmAc VWR 0.9408 Non ambulatory activity PBS UA vs AmAc UA 0.9851, PBS UA vs PBS VWR 0.9996, PBS UA vs AmAc VWR 0.9569, AmAc UA vs PBS VWR p 0.9695, AmAc UA vs AmAc VWR 0.9986, PBS VWR vs AmAc VWR 0.9295 For percent ambulatory BF: 3202…	S. Figure 4F	percent ambulatory or non ambulatory activity	PBS UA, AmAc UA, PBS VWR, AmAc VWR as noted in the exact p value section of this excel sheet	For percent ambulatory BF: 3202, KS: 0.1000, For percent non ambulatory BF: 0.9202, KS: 0.100 One-way ANOVA with multiple comparisons using Tukey's post hoc analysis	N/A
S. Figure 5A Is there a difference in z-activity prior to the intervention	PBS VWR mice z-activity is lower than all other groups, AmAc VWR mice z-activity is less than AmAc UA mice	z-activity in cage measured by light beam breaks	PBS UA 316.7, AmAc UA 410.6, PBS VWR 275.7. AmAc VWR 328.5	PBS UA 211.1, AmAc UA 242.5, PBS VWR 201.5, AmAc VWR 203.8	n = 8 mice in each group for all experiments; there are 4 groups PBS UA, AmAc UA, PBS VWR, AmAc VWR	PBS UA vs AmAc UA 2.6e-5, PBS UA vs PBS VWR 0.06192, PBS UA vs AmAc VWR 0.07337, AmAc UA vs PBS VWR 9.8e-10, AmAc UA vs AmAc VWR 0.01181, PBS VWR vs AmAc VWR 0.00038	S. Figure 5A	z-activity in cage measured by light beam breaks	PBS UA, AmAc UA, PBS VWR, AmAc VWR as noted in the exact p value section of this excel sheet	Shapiro-Wilk normality test, z-activity values were not normally distributed. Therefore, we used the Aligned Rank Transform (ART) for nonparametric two-way ANOVA analysis to determine the independent effect of treatment effect (PBS vs AmAc) and intervention (UA vs VWR). Post-hoc analysis was performed with Dunn’s test with Benjamini-Hochberg post-hoc correction.	N/A
S. Figure 5B Is there a difference in total z-activity between the 4 groups of mice	There was no difference in total z-activity between the 4 groups of mice post intervention	z-activity in cage measured by light beam breaks:	PBS UA 308.0, AmAc UA 297.6, PBS VWR 275.9, AmAc VWR 328.4	PBS UA 216.9 AmAc UA 196.3, PBS VWR 181.5 AmAc VWR 251.9	n = 8 mice in each group for all experiments; there are 4 groups PBS UA, AmAc UA, PBS VWR, AmAc VWR	PBS UA vs AmAc UA 0.20, PBS UA vs PBS VWR 0.28, PBS UA vs AmAc VWR 0.74, AmAc UA vs PBS VWR 0.74, AmAc UA vs AmAc VWR 0.20, PBS VWR vs AmAc VWR 0.20	S. Figure 5B	total z-activity	PBS UA, AmAc UA, PBS VWR, AmAc VWR as noted in the exact p value section of this excel sheet	Shapiro-Wilk normality test, z-activity values were not normally distributed. Therefore, we used the Aligned Rank Transform (ART) for nonparametric two-way ANOVA analysis to determine the independent effect of treatment effect (PBS vs AmAc) and intervention (UA vs VWR). Post-hoc analysis was performed with Dunn’s test with Benjamini-Hochberg post-hoc correction.	N/A
S. Figure 5C Is there a difference in z-activity pre to post intervention in PBS UA mice	There is no difference in z-activity between the groups	z-activity in cage measured by light beam breaks	pre: 316.7, post: 305.7	pre: 211.1, post: 217.7	n =8 mice in each group. PBS UA pre vs post	pre vs post 0.8519 KS: >0.1000	S. Figure 5C	z-activity in cage measured by light beam breaks	PBS UA pre vs post	KS: >0.1000 paired t test	N/A
S. Figure 5D Is there a difference in z-activity pre to post intervention in AmAc UA mice	z-activity is less after intervention as compared to pre in AmAc UA mice	z-activity in cage measured by light beam breaks	pre: 410.6, post: 295.4	pre: 242.5, post: 197.3	n =8 mice in each group. AmAc UA pre vs post	pre vs post 0.0899 KS: >0.1000	S. Figure 5D	z-activity in cage measured by light beam breaks	AmAc UA pre vs post	KS: >0.1000 paired t test	N/A
S. Figure 5E Is there a difference in z-activity pre to post intervention in PBS VWR mice	There is no difference in z-activity pre to post intervention in PBS VWR mice	z-activity in cage measured by light beam breaks	pre: 275.7, post: 273.9	pre: 201.5, post: 182.4	n =8 mice in each group. PBS VWR pre vs post	pre vs post 0.9278 KS: >0.1000	S. Figure 5E	z-activity in cage measured by light beam breaks	PBS VWR pre vs post	KS: >0.1000 paired t test	N/A
S. Figure 5F Is there a difference in z-activity pre to post intervention in AmAc VWR mice	There is no difference in z-activity pre to post intervention in AmAc VWR mice	z-activity in cage measured by light beam breaks	pre: 328.5, post 325.9	pre: 203.8, post: 252.6	n =8 mice in each group. AmAc VWR pre vs post	pre vs post 0.8989 KS: >0.1000	S. Figure 5F	z-activity in cage measured by light beam breaks	AmAc VWR pre vs post	KS: >0.1000 paired t test	N/A
S. Figure 5G was there a difference in z-activity at specific time points 324 to 720	z-activity was greater in AmAc VWR mice at certain timepoints	z-activity in cage measured by light beam breaks	PBS VWR: 395.3 AmAc VWR 649.8	PBS VWR 166.7 AmAc VWR 260.4	n =8 mice in each group. AmAc VWR pre vs post	Total p = 0.0003 average p = 0.0688 both KS>0.1000	S. Figure 5G	z-activity in cage measured by light beam breaks	PBS VWR vs AmAc VWR	unpaired t-test KS>0.100	N/A
S. Figure 5G was there a difference in z-activity at specific time points 1440 to 1800	z-activity was greater in AmAc VWR mice at certain timepoints	z-activity in cage measured by light beam breaks	PBS VWR: 395.4 AmAc VWR 662.3	PBS VWR 174.3 AmAc VWR 341.0	n =8 mice in each group. AmAc VWR pre vs post	Total p = 0.0422 average 0.0094 for both KS>0.1000	S. Figure 5G	z-activity in cage measured by light beam breaks	PBS VWR vs AmAc VWR	unpaired t-test KS>0.100	N/A
S. Figure 6A-F Is there a correlation between activity in X or Z direction and with running distance	There are correlations between activity data	z-activity in cage measured by light beam breaks	no mean or SD	no mean or SD	n =8 mice in each group. PBS VWR vs AmAc VWR	p-values reported in Figure	S. Figure 6A-F	correlation between activity and running data	PBS VWR, AmAc VWR	Pearsons correlation	N/A
Figure 3A Is there a difference in wheel contacts between PBS UA and AmAc UA mice	PBS UA mice had more wheel contacts than AmAc UA mice	number of contacts with the exercise wheel	PBS UA: 53.64, AmAc UA: 28.70	PBS UA: 47.15, AmAc UA: 21.50	n =8 mice in each group. PBS UA vs AmAc UA	PBS UA vs AmAc UA: <0.0001 KS: >0.1000	Figure 3A	wheel contacts between mice	PBS UA vs AmAc UA mice	2 sample Kolmogorov-Smirnov test; KS:<0.001 test for non normal data	N/A
Figure 3B Is there a difference in wheel rotations between PBS VWR and AmAc VWR mice	there was no difference in wheel rotation	meters run	PBS VWR: 1114, AmAc VWR: 1531	PBS VWR: 1001, AmAc VWR: 1665	n =8 mice in each group. PBS VWR vs AmAc VWR	PBS UA vs AmAc UA: 0.0001 KS: >0.0005	Figure 3B	wheel rotations per mouse	PBS VWR vs AmAc VWR	2 sample Kolmogorov-Smirnov test; KS:<0.001 test for non normal data	N/A
Figure 3C Is there a difference in the phase, amplitude, and total daily wheel running between PBS UA and AmAc UA or PBS VWR or AmAc VWR mice	There is no difference in phase or amplitude in either UA or VWR mice while total daily wheel contacts are greater in the PBS UA mice than AmAc UA	phase as measured by meta2d, LS, and JTK, amplitude in wheel turn differences, and wheel contacts/turns in total daily wheel running	Phase in UA mice: PBS 12.41, AmAc 12.16. Phase in VWR mice: PBS 13.46, AmAc 14.30. Amplitude in UA mice: PBS 71.43, AmAc 27.93. Amplitude in VWR mice: PBS VWR: PBS 1859, AmAc VWR: 2803. Total daily wheel contacts in UA mice: PBS 1377, AmAc 685. Total daily wheel running in VWR mice: PBS 26742, AmAc 36750.	Phase in UA mice: PBS 1.070, AmAc 0.7580 Phase in VWR mice: PBS 0.2927, AmAc 0.2807. Amplitude in UA mice: PBS 44.34, AmAc 21.60. Amplitude in VWR mice: PBS 762.3, AmAc 1119. Total daily wheel contacts in UA mice: PBS 774, AmAc 463. Total daily wheel running in VWR mice PBS 26742, AmAc 36750.	n =6 mice in each group. PBS VWR vs AmAc VWR	Phase UA mice: PBS vs AmAc KS: p<0.100 Phase VWR mice: KS: <0.1000 PBS vs AmAc 0.0005. Amplitude UA mice: KS: 0.9993 PBS UA vs AmAc UA JTK: 0.0466, LS: 0.088052, meta2d: 0.0674. Amplitude VWR mice: KS: 0.1340: PBS VWR vs AmAc VWR JTK: 0.194, LS: 0.0544, meta2d: 0.04266 Total daily wheel contacts in UA mice KS: <0.001 PBS vs AmAc 0.044, Total daily wheel running in VWR KS: <0.001 mice PBS vs AmAc …	Figure 3C	phase, amplitude, and total daily wheel running	PBS UA vs AmAc UA and PBS VWR vs AmAc VWR	Phase UA mice: PBS vs AmAc KS: p<0.100 Phase VWR mice: KS: <0.1000 Amplitude UA mice: KS: 0.9993 Amplitude VWR mice: KS: 0.1340: Total daily wheel contacts in UA mice KS: <0.001, Total daily wheel running in VWR KS: <0.001 mice. UA phase, UA amplitude, and VWR phase normal Student's unpaired t test. UA line, VWR amplitude, VWR line two sample KS test.	N/A
S. Figure 7 Is there a difference in meters run between PBS UA and AmAc VWR mice	AmAc VWR mice had more wheel rotations as compared to PBS VWR mice	meters run	PBS VWR: 3498, AmAc VWR: 4807	PBS VWR: 3143, AmAc VWR: 5228	n =8 mice in each group. PBS VWR vs AmAc VWR	PBS UA vs AmAc UA: 0.0005 KS:<0.001	S. Figure 7	meters run by mouse	PBS VWR vs AmAc VWR	KS:<0.001 two sample Kolmogorov-Smirnov test	N/A
S. Figure 8 panel A	no stats for display only	no stats for display only	no stats for display only	no stats for display only	no stats for display only	no stats for display only	no stats for display only	no stats for display only	no stats for display only	no stats for display only	no stats for display only
S. Figure 8B is there a difference in running difference at specific hours during the dark cycle between AmAc-VWR and PBS-VWR mice	AmAc VWR mice ran more than PBS VWR mice during the dark cycle	wheel rotations at specific time points	Day 3 PBS VWR: 1989, AmAc VWR: 3482. Day 4 PBS VWR 1702, AmAc VWR 3704.2 Day 5 PBS VWR 2482, AmAc VWR 3646 Day 10 PBS VWR 2701, AmAc VWR 3724,Day 11 PBS VWR 2544, AmAc VWR 3676	Day 3 PBS VWR: 314.9, AmAc VWR 588.8 Day 4 PBS VWR 497.4 AmAc VWR 542.9 Day 5 PBS VWR 363.7, AmAc VWR 865.2 Day 10 PBS VWR 621.6, AmAc VWR 1003 Day 11 PBS VWR 708.7 AmAc VWR 961.7	n =8 mice in each group. PBS VWR vs AmAc VWR	Day 3 p<0.0001 Day 4 p<0.0001, Day 5 p 0.0062 Day 10 p 0.0217 Day 11 p 0.0125 KS for all 0.1000	S. Figure 8B	wheel rotations per mouse	PBS VWR vs AmAc VWR	KS: for all 0.1000 unpaired t test with Welch's correction for unequal SD	N/A
S. Figure 8C is there a difference in running distance at specific hours during the light cycle between AmAc VWR and PBS VWR mice	AmAc VWR mice ran less than PBS VWR mice during the light cycle at specified timepoints	wheel rotations at specific time points	Day 4 PBS VWR: 213.2, AmAc VWR 67.69. Day 5 PBW VWR 247.5 vs AmAc VWR 76.29, Day 6 PBS VWR 231.2 vs AmAc VWR 21.17, Day 7 PBS VWR 582.4 vs AmAc VWR 88.55 Day 10 PBS VWR 230.3 AmAc VWR 61.45	Day 4 PBS VWR: 187.1, AmAc VWR 88.51 Day 5 PBS VWR 194.1 vs AmAc VWR 104.3 Day 6 PBS VWR 251.8 vs AmAc VWR 30.00 Day 7 PBS VWR 401.3 vs AmAc VWR 240.0 Day 10 PBS VWR 237.0 vs AmAc VWR 89.12	n =8 mice in each group. PBS VWR vs AmAc VWR	Day 4 0.0448 Day 5 0.0509 Day 6 p 0.0506 Day 7 p 0.0029 Day 10 p 0.0477 KS for all 0.1000	S. Figure 8C	wheel rotations per mouse	PBS VWR vs AmAc VWR	KS: for all 0.1000 unpaired t test with Welch's correction for unequal SD	N/A
S. Figure 8D Is there a difference in wheel rotations during the dark or light cycle	AmAc VWR mice ran more during the dark cycles and on average the same during the light cycle as PBS VWR	wheel rotations at specific time points	Dark cycle PBS VWR 1455, AmAc VWR 2484. Light Cycle PBS VWR 492.5 vs AmAc VWR 419.8	Dark cycle PBW VWR 634.3 AmAc VWR 201.1 Light cycle PBS VWR 181.6 AmAc VWR 184.8	n =8 mice in each group. PBS VWR vs AmAc VWR	Dark cycle: p 0.0006 Light Cycle p 0.4411 KS: >0.1000 (dark) 0.0596 (light)	S. Figure 8D	wheel rotations per mouse	PBS VWR vs AmAc VWR	unpaired t test KS: >0.1000 (dark) 0.0596 (light) with Welch's correction	N/A
S. Figure 9A	no stats for display only	no stats for display only	no stats for display only	no stats for display only	no stats for display only	no stats for display only	no stats for display only	no stats for display only	no stats for display only	no stats for display only	no stats for display only
S. Figure 9B is there a difference in running difference at specific hours during the dark cycle between AmAc-VWR and PBS-VWR mice	AmAc VWR mice ran more than PBS VWR mice during the dark cycle	wheel rotations at specific time points	Day 3 PBS VWR: 6245, AmAc VWR: 10933. Day 4 PBS VWR 5344, AmAc VWR 11630 Day 5 PBS VWR 7793, AmAc VWR 11448 Day 10 PBS VWR 8481, AmAc VWR 11693, Day 11 PBS VWR 7988, AmAc VWR 11543	Day 3 PBS VWR: 988, AmAc VWR 1846 Day 4 PBS VWR 1560 AmAc VWR 1702 Day 5 PBS VWR 1142, AmAc VWR 865.2 Day 10 PBS VWR 1952, AmAc VWR 3149 Day 11 PBS VWR 2225 AmAc VWR 3020	n =8 mice in each group. PBS VWR vs AmAc VWR	Day 3 p<0.0001 Day 4 p<0.0001, Day 5 p 0.0062 Day 10 p 0.0217 Day 11 p 0.0125 KS: for all 0.1000	S. Figure 9B	wheel rotations per mouse	PBS VWR vs AmAc VWR	KS: for all 0.1000 unpaired t test with Welch's correction for unequal SD	N/A
S. Figure 9C is there a difference in running distance at specific hours during the light cycle between AmAc VWR and PBS VWR mice	AmAc VWR mice ran less than PBS VWR mice during the light cycle at specified timepoints	wheel rotations at specific time points	Day 4 PBS VWR: 669, AmAc VWR 213. Day 5 PBW VWR 775 vs AmAc VWR 240, Day 6 PBS VWR 725 vs AmAc VWR 66, Day 7 PBS VWR 1829 vs AmAc VWR 278 Day 10 PBS VWR 723 AmAc VWR 193	Day 4 PBS VWR: 587, AmAc VWR 278 Day 5 PBS VWR 609 vs AmAc VWR 326 Day 6 PBS VWR 791 vs AmAc VWR 94. Day 7 PBS VWR 1259 vs AmAc VWR 753.6 Day 10 PBS VWR 744.18 vs AmAc VWR 280	n =8 mice in each group. PBS VWR vs AmAc VWR	Day 4: 0.0448 Day 5 0.0509 Day 6 p 0.0506 Day 7 p 0.0029 Day 10 p 0.0477 KS: for all 0.1000	S. Figure 9C	wheel rotations per mouse	PBS VWR vs AmAc VWR	KS: for all 0.1000 unpaired t test with Welch's correction for unequal SD	N/A
S. Figure 9D Is there a difference in wheel rotations during the dark or light cycle	AmAc VWR mice ran more during the dark cycles and on average the same during the light cycle as PBS VWR	wheel rotations at specific time points	Dark cycle PBS VWR 4569, AmAc VWR 7800. Light Cycle PBS VWR 1546 vs AmAc VWR 1317	Dark cycle PBW VWR 1991 AmAc VWR 631 Light cycle PBS VWR 570 AmAc VWR 580	n =8 mice in each group. PBS VWR vs AmAc VWR	Dark cycle: p 0.0006 Light Cycle p 0.4411 KS: for all 0.1000	S. Figure 9D	wheel rotations per mouse	PBS VWR vs AmAc VWR	KS: >0.1000 (dark) 0.0596 (light) unparied t test with Welch's correction for unequal SD	N/A
S. Figure 10 A Is there a difference in total X-activity in the light and dark cycles in each group of mice and is there a difference between the four groups of mice in either cycle	In all groups of mice, the total x-activity was greater in the dark cycle than the light cycle but there was no difference in total x-activity between the groups	total x-activity in cage measured by light beam breaks	PBS UA light 722.8 dark 1520 AmAc UA light 784.4 dark 1485 PBS VWR light 669.4 dark 385.4 AmAc VWR light 678.7, dark 1482. All groups light cycle and dark cycle mean is the same as reported in the light vs dark	PBS UA light 339.2 dark 556.4. AmAc UA light 309.7 dark 510.9 PBS VWR light 255.1 dark 385.4 AmAc VWR light 229.0 dark 566.2. All groups light cycle. Standard Deviation light cycle PBS UA 313.2, AmAc UA 303.5, PBS VWR 669.4, AmAc VWR 678.7. Dark Cycle PBS UA 466.8, AmAc UA 574.8, PBS VWR 310.6, AmAc VWR 257.6	n = 8 mice in each group light vs dark within each group or all 4 groups compared against each other	PBS UA light vs dark KS: >0.100 p 0.0001, AmAc UA light vs dark KS: >0.1000 p 0.0002, PBS VWR light vs dark KS: >0.1000 p<0.0001 AmAc VWR light vs dark KS: >0.1000 p<0.0001. For light cycle between 4 groups BF: 0.6382 KS: 0.1000 PBS UA vs AmAc UA 0.4089, PBS UA vs PBS VWR 0.6978, PBS UA vs AmAc VWR 0.7480, AmAc UA vs PBS VWR 0.2287, AmAc UA vs AmAc VWR 0.2547, PBS VWR vs AmAc VWR 0.9463. Dark Cyc…	S. Figure 10A	total x-activity	light vs dark cycle of PBS UA vs AmAc UA vs PBS VWR or AmAc VWR	PBS UA light vs dark KS: >0.100 AmAc UA light vs dark KS: >0.1000 , PBS VWR light vs dark KS: >0.1000 AmAc VWR light vs dark KS: >0.1000. For light cycle BF: 0.6382 KS: 0.1000 PBS UA vs AmAc U. Dark Cycle BF: 0.2542 KS: 0.100 for light vs dark Student's t test; for 4 group analysis one way ANOVA followed by Fischer's LSD for post hoc	N/A
S. Figure 10B Is there a difference in ambulatory X-activity in the light and dark cycle in each group of mice and is there a difference between the four groups of mice in either cycle	In all groups of mice, the ambulatory x-activity was greater in the dark cycle than the light cycle but there was no difference in total x-activity between the groups	ambulatory x-activity in cage measured by light beam breaks	PBS UA light 369.1 dark 928.9,AmAc UA light 413.5 dark 909.9, PBS VWR light 389.0 dark VWR 830.3, AmAc VWR light 342.7 dark 888.9. All groups light cycle PBS UA 369.1, AmAc UA 413.6, PBS VWR 389.0, AmAc VWR 342.7. Dark cycle PBS UA 928.9, AmAc UA 909.9, PBS VWR 830.8, AmAc VWR 888.9	PBS UA light 217.4, dark 389.6 AmAc UA light 202.5 dark 378.5, PBS VWR light 202.5 dark 288.8 AmAc VWR light 155.3, dark 395.4. All groups light cycle PBS UA 217.4,AmAc UA 202.5, PBS VWR 202.5, AmAc VWR 155.3. Dark cycle PBS UA 389.6, AmAc UA 378.5, PBS VWR 288.8, AmAc VWR 395.4	n = 8 mice in each group light vs dark within each group or all 4 groups compared against each other	PBS UA light vs dark KS: >0.100 p<0.0001, AmAc UA light vs dark KS:>0.1000 p 0.0002, PBS VWR and AmAc VWR light vs dark KS: >0.1000 p<0.0001. Light cycle between all 4 groups BF: 0.4530 KS: >0.100, PBS UA vs AmAc UA p 0.5805, PBS UA vs PBS VWR p 0.8043, PBS UA vs AmAc VWR p 0.7429, AmAc UA vs PBS VWR p 0.7599, PBS VWR vs AmAc VWR 0.5653, AmAc UA vs AmAc VWR 0.3800. Dark cycle between all groups B…	S. Figure 10B	ambulatory x-activity	light vs dark cycle of PBS UA vs AmAc UA vs PBS VWR or AmAc VWR	PBS UA light vs dark KS: >0.100 , AmAc UA light vs dark KS:>0.1000 PBS VWR and AmAc VWR light vs dark KS: >0.1000 Light cycle between all 4 groups BF: 0.4530 KS: >0.100, Dark cycle between all groups BF: 0.2786 KS: >0.1000 PBS for light vs dark Student' t test; for 4 group analysis one way ANOVA followed by Fischer's LSD for post hoc	N/A
S. Figure 10C Is there a difference in z-activity in the light and dark cycle in each group of mice and is there a difference between the 4 groups of mice in either cycle	In all groups of mice z-activity was higher in the dark cycle than the light cycle but in each cycle there was no difference between the 4 groups	z-activity in cage measured by light beam breaks	PBS UA light 130.5, dark 391.4 AmAc UA light 165.3 dark 345.0, PBS VWR light: 135.6 dark: 340.2, AmAc VWR light154.7, dark 402.5. Light cycle all groups: PBS UA 130.5, AmAc UA 165.3, PBS VWR 135.6, AmAc VWR 154.7; dark cycle PBS UA391.1, AmAc UA 345.0, PBS VWR 340.2, AmAc VWR 402.5	PBS UA light 88.68, dark 170.4 AmAc UA light 89.05 dark 146.8, PBS VWR light 89.69 dark 134.7, AmAc VWR light 135.3 dark 213.1. Light cycle all groups PBS UA 77.54, AmAc UA 108.7, PBS VWR 60.72. AmAc VWR 108.2. Dark Cycle PBS UA 145.8, AmAc UA 251.6, PBS VWR 92.18, AmAc VWR 89.74	n = 8 mice in each group light vs dark within each group or all 4 groups compared against each other	PBS UA light vs dark KS: 0.0700 p <0.0001, AmAc UA light vs dark KS:>0.1000 p 0.0006, PBS VWR light vs dark KS:>0.1000 p<0.00001, AmAc VWR KS: 0.0714 p 0.0010. Light cycle comparisons between all groups BF: 0.9297 KS: p 0.0136, for all comparisons p>0.9999. Dark cycle comparison between all groups BF: 0.6245 KS: 0.0007 p value for all comparisons p>0.9999	S. Figure 10C	z-activity	light vs dark cycle of PBS UA vs AmAc UA vs PBS VWR or AmAc VWR	PBS UA light vs dark KS: 0.0700 AmAc UA light vs dark KS:>0.1000 PBS VWR light vs dark KS:>0.1000, AmAc VWR KS: 0.0714 Light cycle comparisons between all groups BF: 0.9297 KS: 0.0136, . Dark cycle comparison between all groups BF: 0.6245 KS: 0.0007 for light vs dark Student's t test; for 4 group analysis fo Kruskal Wallis analysis with Dunn's multiple comparison test	N/A
Figure 4A Is there a difference in volume of oxygen inhaled VO2 between the groups of mice post treatment	AmAc VWR mice had lower VO2 as compared all over groups	Volume of inhaled oxygen ml/kg/hr. for each mouse	PBS UA 3138, AmAc UA 3159, PBS VWR 3086, AmAc VWR 2855	PBS UA 315.6, AmAc UA 341.4, PBS VWR 298.3, AmAc VWR 312.3	n = 8 mice in each group for all experiments; there are 4 groups PBS UA, AmAc UA, PBS VWR, AmAc VWR	PBS UA VS AmAc UA: 0.505, PBS UA vs PBS VWR 0.137, PBS UA vs AmAc VWR <2e-16, AmAc UA vs PBS VWR 0.037, AmAc UA vs AmAc VWR <2e-16, PBS VWR vs AmAc VWR 2e-12	Figure 4A	ml/kg/hr.	PBS UA, AmAc UA, PBS VWR, AmAc VWR as noted in the exact p value section of this excel sheet	Shapiro-Wilk normality test, VO2 values were not normally distributed. Therefore, we used the Aligned Rank Transform (ART) for nonparametric two-way ANOVA analysis to determine the independent effect of treatment effect (PBS vs AmAc) and intervention (UA vs VWR). Post-hoc analysis was performed with Dunn’s test with Benjamini-Hochberg post-hoc correction.	N/A
Figure 4A Is there a difference in circadian patterns, amplitude or phase for continuous VO2	There is no difference between the groups	Volume of inhaled oxygen ml/kg/hr. for each mouse; phase amplitude	VO2: PBS UA: 1314, AmAc UA: 3159, PBS VWR: 3087, AmAc VWR: 2854. Amplitude: PBS UA 1348, AmAc UA: 1422, PBS VWR: 1307, AmAc VWR: 1454. Phase: PBS UA: 14.43, AmAc UA: 14.25, PBS VWR: 14.95, AmAc VWR: 15.22	VO2: PBS UA: 298.2, AmAc UA: 299.5, PBS VWR: 268.5, AmAc VWR: 291.0. Amplitude: PBS UA 1561, AmAc UA: 1683, PBS VWR: 1653, AmAc VWR: 1627. Phase: PBS UA: 0.8176, AmAc UA: 0,8116, PBS VWR: 0.4893, AmAc VWR 0.6853	n = 8 mice in each group for all experiments; there are 4 groups PBS UA, AmAc UA, PBS VWR, AmAc VWR	VO2: BF: 0.9067, KS: 0.0005 PBS UA vs AmAc UA: 0.9961, PBS UA vs AmAc VWR 0.8624, PBS UA vs AmAc VWR: 0.0005, AmAc UA vs PBS VWR: 0.7471, AmAc UA vs AmAc VWR: 0.0002, PBS VWR vs AmAc VWR: 0.0075 Amplitude: BF: >0.9999 KS: <0.0001all p values 0.999 or higher. Phase: BF: 0.9665, KS: 0.1000 PBS UA vs AmAc UA: 0.9901, PBS UA vs PBS VWR 0.8054, PBS UA vs AmAc VWR: 0.5509. AmAc UA vs PBS VWR: 0.6447, A…	Figure 4A	VO2, amplitude, phase	PBS UA, AmAc UA, PBS VWR, AmAc VWR as noted in the exact p value section of this excel sheet	VO2: BF: 0.9067, KS: 0.0005 Amplitude: BF: >0.9999 KS: <0.0001 Phase: BF: 0.9665, KS: 0.1000 For VO2 data for line graph and amplitude data the Kruskal-Wallis test with Dunn's multiple comparison test was used. For phase data One-way ANOVA with multiple comparisons using Tukey's post hoc analysis	N/A
Figure 4B Is there a difference in volume of carbon dioxide exhaled between the groups of mice post treatment	AmAc VWR mice had lower VCO2 as compared to other mice. Additionally AmAc UA had lower VCO2 as compared to PBS VWR mice	volume of carbon dioxide exhaled ml/kg/hr. for each mouse	PBS UA2695, AmAc UA 2669, PBS VWR 2764, AmAc VWR 2466	PBS UA 340.5, AmAc UA 312.8, PBS VWR 288.1, AmAc VWR 310.4	n = 8 mice in each group for all experiments; there are 4 groups PBS UA, AmAc UA, PBS VWR, AmAc VWR	PBS UA vs AmAc UA 0.56874, PBS UA vs PBS VWR: 0.00054, PBS UA vs AmAc VWR 8.3 e-13, AmAc UA vs PBS VWR 6.7 e-5, AmAc UA vs AmAc VWR 3.3-11, PBS VWR vs AmAc VWR 2e-16	Figure 4B	ml/kg/hr.	PBS UA, AmAc UA, PBS VWR, AmAc VWR as noted in the exact p value section of this excel sheet	Shapiro-Wilk normality test, VCO2 values were not normally distributed. Therefore, we used the Aligned Rank Transform (ART) for nonparametric two-way ANOVA analysis to determine the independent effect of treatment effect (PBS vs AmAc) and intervention (UA vs VWR). Post-hoc analysis was performed with Dunn’s test with Benjamini-Hochberg post-hoc correction.	N/A
Figure 4B Is there a difference in circadian patterns, amplitude or phase for continuous VCO2	There is no difference between the groups	volume of carbon dioxide exhaled ml/kg/hr. for each mouse; phase; amplitude	VCO2 PBS UA: 2699, AmAc UA: 2673, PBS VWR: 2787, AmAc VWR: 2467. Amplitude: PBS UA: 1219, AmAc UA: 1299, PBS VWR 418.1, AmAc VWR: 1374. Phase: PBS UA: 13.79, AmAc UA: 13.44, PBS VWR: 16.17, AmAc VWR: 15.56	VCO2 PBS UA: 321.7, AmAc UA: 284.1, PBS VWR: 298.5, AmAc VWR: 291.6. Amplitude: PBS UA: 1302, AmAc UA: 1429, PBS VWR 0.00, AmAc VWR: 1499. Phase: PBS UA 1.298, AmAc UA: 0,7503, PBS VWR: 0.00, AmAc VWR: 0.5416	n = 8 mice in each group for all experiments; there are 4 groups PBS UA, AmAc UA, PBS VWR, AmAc VWR	VCO2 BF: 0.7701, KS: 0.0088 PBS UA vs AmAc UA 0.4542, PBS UA vs PBS VWR: 0.8620, AmAc UA vs PBS VWR: 0.0323, AmAc UA vs AmAc VWR: 0.5697, PBS VWR vs AmAc VWR: 0.0030. Amplitude: KS: 0.0048, BF:>0.9999 PBS UA vs AmAc UA 0.9999, PBS UA vs PBS VWR: 9582, PBS UA vs AmAc VWR: 0.990, AmAc UA vs PBS VWR 0.9459, AmAc UA vs AmAc VWR 0.9999, PBS VWR vs AmAc VWR 0.9326. Phase: BF: 0.9567, KS: 0.1000 PBS UA …	Figure 4B	VCO2, amplitude, phase	PBS UA, AmAc UA, PBS VWR, AmAc VWR as noted in the exact p value section of this excel sheet	VCO2 BF: 0.7701, KS: 0.0088 Amplitude: KS: 0.0048, BF:>0.9999 Phase: BF: 0.9567, KS: 0.1000 For VCO2 data for line graph and amplitude data the Kruskal-Wallis test with Dunn's multiple comparison test was used for phase data One-way ANOVA with multiple comparisons using Tukey's post hoc analysis	N/A
Figure 4C Is there a difference in respiratory exchange ratio (RER) between the mice	AmAc UA mice have lower RER as compared to PBS UA and PBS VWR; AmAc VWR mice have lower RER as compared to all other groups	respiratory exchange ratio (RER)	PBS UA 0.0498, AmAc UA 0.8391, PBS VWR 0.8556, AmAc VWR 0.8303	PBS UA 0.03165, AmAc UA 0.02556, PBS VWR 0.02986, AmAc VWR 0.03271	n = 8 mice in each group for all experiments; there are 4 groups PBS UA, AmAc UA, PBS VWR, AmAc VWR	PBS UA vs AmAc UA: 7.3 e-15, PBS UA vs PBS VWR 0.036, PBS UA vs AmAc VWR 1.1e-10, AmAc UA vs PBS VWR 1.5e-9, AmAc UA vs AmAc VWR 0.013, PBS VWR vs AmAc VWR <2e-16	Figure 4C	Respiratory exchange ratio	PBS UA, AmAc UA, PBS VWR, AmAc VWR as noted in the exact p value section of this excel sheet	Shapiro-Wilk normality test, RER values were not normally distributed. Therefore, we used the Aligned Rank Transform (ART) for nonparametric two-way ANOVA analysis to determine the independent effect of treatment effect (PBS vs AmAc) and intervention (UA vs VWR). Post-hoc analysis was performed with Dunn’s test with Benjamini-Hochberg post-hoc correction.	N/A
Figure 4C Is there a difference in circadian patterns, amplitude, or Phase in Respiratory Exchange Ratio	There is no difference in circadian patterns in response to circadian patterns or the amplitude or phase	Respiratory exchange ratio (RER); amplitude, phase	Respiratory Exchange Ratio in ZT time PBS UA: 0.8501, AmAc UA: 0.8395, PBS VWR: 0.8558, AmAc VWR: 0.8303. Amplitude: PBS UA: 0.3307, AmAc UA: 0.3159, PBS VWR: 0.3220, AmAc VWR: 0.3392 Phase: PBS UA JTK 15.57, LS 16.04. meta2d: 15.69, AmAc UA JTK: 16.08, LS: 12.13, meta2d: 15.74. PBS VWR: JTK: 16.08, LS: 12.14, meta2d: 15.74. AmAc VWR JTK: 19.17, LS: 21.25, meta2D: 20.499	Respiratory Exchange Ratio in ZT time PBS UA: 0.0303, AmAc UA: 0.0249, PBS VWR: 0.0285, AmAc VWR: 0.0319 Amplitude: Phase: PBS UA JTK 3.32, LS 5.088 meta2d: 4.20, AmAc UA JTK: 4.57, LS: 7.13, meta2d: 4.53. PBS VWR: JTK: 1.04, LS: 2.48, meta2d: 0.75. AmAc VWR JTK: 4.53, LS: 5.80, meta2D: 4.56	n = 8 mice in each group for all experiments; there are 4 groups PBS UA, AmAc UA, PBS VWR, AmAc VWR	Respiratory Exchange Ratio: BF: 0.5033, KS: 0.1000 PBS UA vs AmAc UA: 0.0101, PBS UA vs PBS VWR: 0.4856, PBS UA vs AmAc VWR: 0.0004, AmAc UA vs PBS VWR: 0.0005, AmAc UA vs AmAc VWR: 0.1502, PBS VWR vs AmAc VWR: <0.0001 Amplitude: BF: 0.999, KS: <0.001 for all groups p>0.9999 Phase: BF: 0.5440, KS:, .1000 PBS UA vs AmAc UA: 0.6935, PBS UA vs PBS VWR: 0.0085, PBS VWR vs AmAc VWR: 0.8314, AmAc UA vs…	Figure 4C	RER, amplitude and phase	PBS UA, AmAc UA, PBS VWR, AmAc VWR as noted in the exact p value section of this excel sheet	Respiratory Exchange Ratio: BF: 0.5033, KS: 0.1000 Amplitude: BF: 0.999, KS: >0.1000 Phase: BF: 0.5440, KS:< 0.1000 For RER all data One-way ANOVA with multiple comparisons using Tukey's post hoc analysis	N/A
S. Figure 11A Is there a difference in volume of oxygen inhaled between the groups of mice prior to treatment	AmAc VWR and AmAc UA mice had lower VO2 as compared to both PBS groups	Volume of inhaled oxygen ml/kg/hr. for each mouse	PBS UA: 3889, AmAc UA: 3425, PBS VWR: 3928, AmAc VWR: 3455	PBS UA: 381.7, AmAc UA: 336.1, PBS VWR: 381.6, AmAc VWR: 348.3	n = 8 mice in each group for all experiments; there are 4 groups PBS UA, AmAc UA, PBS VWR, AmAc VWR	PBS UA vs AmAc UA <2e-16, PBS UA vs PBS VWR 0.32, PBS UA vs AmAc VWR <2e-16, PBS VWR vs AmAc UA <2e-16, AmAc UA vs AmAc VWR 0.44, PBS VWR vs AmAc VWR <2e-16	S. Figure 11A	ml/kg/hr.	PBS UA, AmAc UA, PBS VWR, AmAc VWR as noted in the exact p value section of this excel sheet	Shapiro-Wilk normality test, VO2 values were not normally distributed. Therefore, we used the Aligned Rank Transform (ART) for nonparametric two-way ANOVA analysis to determine the independent effect of treatment effect (PBS vs AmAc) and intervention (UA vs VWR). Post-hoc analysis was performed with Dunn’s test with Benjamini-Hochberg post-hoc correction.	N/A
S. Figure 11B Is there a difference in volume of oxygen inhaled between the groups of mice post treatment	AmAc VWR mice had lower VO2 as compared all over groups	Volume of inhaled oxygen ml/kg/hr. for each mouse	PBS UA 3138, AmAc UA 3159, PBS VWR 3086, AmAc VWR 2855	PBS UA 315.6, AmAc UA 341.4, PBS VWR 298.3, AmAc VWR 312.3	n = 8 mice in each group for all experiments; there are 4 groups PBS UA, AmAc UA, PBS VWR, AmAc VWR	PBS UA VS AmAc UA: 0.505, PBS UA vs PBS VWR 0.137, PBS UA vs AmAc VWR <2e-16, AmAc UA vs PBS VWR 0.037, AmAc UA vs AmAc VWR <2e-16, PBS VWR vs AmAc VWR 2e-12	Figure 11B	ml/kg/hr.	PBS UA, AmAc UA, PBS VWR, AmAc VWR as noted in the exact p value section of this excel sheet	Shapiro-Wilk normality test, VO2 values were not normally distributed. Therefore, we used the Aligned Rank Transform (ART) for nonparametric two-way ANOVA analysis to determine the independent effect of treatment effect (PBS vs AmAc) and intervention (UA vs VWR). Post-hoc analysis was performed with Dunn’s test with Benjamini-Hochberg post-hoc correction.	N/A
S. Figure 11C Is there a difference in VO2 in PBS UA mice pre to post intervention	there is no change in VO2 pre to post exercise	Volume of inhaled oxygen ml/kg/hr. for each mouse	pre: 3075, post: 3148	pre: 5255, post: 4771	n = 8 mice in each group for all experiments; this is pre and post intervention in PBS UA mice	pre vs post: KS: >0.100 p 0.9099	S. Figure 11C	ml/kg/hr.	PBS UA mice pre to post as noted in the p value section of this excel sheet	paired t test KS: >0.100	N/A
S. Figure 11D Is there a difference in VO2 in AmAc UA mice pre to post intervention	VO2 is less in the AmAc UA mice pre to post change with no differences between the other groups	Volume of inhaled oxygen ml/kg/hr. for each mouse	pre: 3425, post: 3169	pre: 336.1, post: 336.8	n = 8 mice in each group for all experiments; this is pre and post intervention in AmAc UA mice	pre vs post: KS: >0.1000 p 0.2591	S. Figure 11D	ml/kg/hr.	AmAc UA mice pre to post as noted in the p value section of this excel sheet	paired t test KS: >0.1000	N/A
S. Figure 11E Is there a difference in VO2 in PBS VWR mice pre to post intervention	There is no change in VO2 in PBS VWR mice pre to post intervention	Volume of inhaled oxygen ml/kg/hr. for each mouse	Pre: 3946, post: 3977	pre: 378.5, post: 361.6	n = 8 mice in each group for all experiments; this is pre and post intervention in PBS VWR mice	pre vs post KS: 0.0024 p 0.7422	S. Figure 11E	ml/kg/hr.	PBS VWR mice pre to post as noted in the exact p value section of this excel sheet	Wilcoxon test KS: 0.0024	N/A
S. Figure 11F Is there a difference in VO2 in AmAc VWR mice pre to post intervention	There is no change in VO2 in AmAc VWR mice pre to post intervention	Volume of inhaled oxygen ml/kg/hr. for each mouse	Pre: 3455, Post: 3488	pre: 348.3, post: 399.6	n = 8 mice in each group for all experiments; this is pre and post intervention in AmAc VWR mice	pre vs post: KS:>0.100 p 0.9074	S. Figure 11F	ml/kg/hr.	AmAc VWR mice pre to post as noted in the exact p value section of this excel sheet	paired t test KS:>0.100	N/A
S. Figure 12A Is there a difference in volume of carbon dioxide exhaled between the groups of mice pre treatment	PBS UA and PBS VWR mice had lower VCO2 as compared to AmAc UA or VWR mice	volume of carbon dioxide exhaled ml/kg/hr. for each mouse	PBS UA: 2763, AmAc UA: 2960, PBS VWR: 2699, AmAc VWR: 2923	PBS UA: 331.6, AmAc UA: 345.6, PBS VWR: 330.0, AmAc VWR: 371.4	n = 8 mice in each group for all experiments; there are 4 groups PBS UA, AmAc UA, PBS VWR, AmAc VWR	PBS UA vs AmAc UA 0.0217, PBS UA vs PBS VWR 0.0217, PBS UA vs AmAc VWR 4.2e-8, AmAc UA vs PBS VWR 6.3e-6, AmAc UA vs AmAc VWR0.0011, PBS VWR vs AmAc VWR5.4 e-15	S. Figure 12A	ml/kg/hr.	PBS UA, AmAc UA, PBS VWR, AmAc VWR as noted in the exact p value section of this excel sheet	Shapiro-Wilk normality test, VCO2 values were not normally distributed. Therefore, we used the Aligned Rank Transform (ART) for nonparametric two-way ANOVA analysis to determine the independent effect of treatment effect (PBS vs AmAc) and intervention (UA vs VWR). Post-hoc analysis was performed with Dunn’s test with Benjamini-Hochberg post-hoc correction.	N/A
Figure 12B Is there a difference in volume of carbon dioxide exhaled between the groups of mice post treatment	AmAc VWR mice had lower VCO2 as compared to other mice. Additionally AmAc UA had lower VCO2 as compared to PBS VWR mice	volume of carbon dioxide exhaled ml/kg/hr. for each mouse	PBS UA2695, AmAc UA 2669, PBS VWR 2764, AmAc VWR 2466	PBS UA 340.5, AmAc UA 312.8, PBS VWR 288.1, AmAc VWR 310.4	n = 8 mice in each group for all experiments; there are 4 groups PBS UA, AmAc UA, PBS VWR, AmAc VWR	PBS UA vs AmAc UA 0.56874, PBS UA vs PBS VWR: 0.00054, PBS UA vs AmAc VWR 8.3 e-13, AmAc UA vs PBS VWR 6.7 e-5, AmAc UA vs AmAc VWR 3.3-11, PBS VWR vs AmAc VWR 2e-16	Figure 12B	ml/kg/hr.	PBS UA, AmAc UA, PBS VWR, AmAc VWR as noted in the exact p value section of this excel sheet	Shapiro-Wilk normality test, VCO2 values were not normally distributed. Therefore, we used the Aligned Rank Transform (ART) for nonparametric two-way ANOVA analysis to determine the independent effect of treatment effect (PBS vs AmAc) and intervention (UA vs VWR). Post-hoc analysis was performed with Dunn’s test with Benjamini-Hochberg post-hoc correction.	N/A
S. Figure 12C Is there a difference in volume of carbon dioxide exhaled in PBS UA mice pre compared to post treatment	There is no difference in VCO2 in PBS UA mice	volume of carbon dioxide exhaled ml/kg/hr. for each mouse	Pre: 2763, Post: 2695	Pre: 331.6, Post: 340.5	n = 8 mice in each group for all experiments; this is pre and post intervention in PBS UA mice	Pre vs post: KS:>0.100 p 0.6705	S. Figure 12C	ml/kg/hr.	PBS UA mice pre to post as noted in the exact p value section of this excel sheet	paired t test KS:>0.100	N/A
S. Figure 12D Is there a difference in volume of carbon dioxide exhaled in AmAc UA mice pre compared to post treatment	VCO2 increased in AmAc UA mice pre to post treatment	volume of carbon dioxide exhaled ml/kg/hr. for each mouse	Pre: 2669, Post: 2783	Pre: 330.0, Post: 340.3	n = 8 mice in each group for all experiments; this is pre and post intervention in AmAc UA mice	pre vs post: KS:>0.1000, <0.0001	S. Figure 12D	ml/kg/hr.	AmAc UA mice pre to post as noted in the exact p value section of this excel sheet	paired t test KS:>0.100	N/A
S. Figure 12E Is there a difference in volume of carbon dioxide exhaled in PBS VWR mice pre compared to post treatment	VCO2 decreased in PBS VWR mice pre to post treatment	volume of carbon dioxide exhaled ml/kg/hr. for each mouse	Pre: 2960, Post: 2669	Pre: 345.6, Post: 312.8	n = 8 mice in each group for all experiments; this is pre and post intervention in PBS VWR mice	pre vs post KS:>0.100 p 0.2369	S. Figure 12E	ml/kg/hr.	PBS VWR mice pre to post as noted in the exact p value section of this excel sheet	paired t test KS:>0.100	N/A
S. Figure 12F Is there a difference in volume of carbon dioxide exhaled in AmAc VWR mice pre compared to post treatment	VCO2 decreased in AmAc VWR mice pre to post treatment	volume of carbon dioxide exhaled ml/kg/hr. for each mouse	Pre: 2923, Post: 2466	Pre: 371.4, Post: 310.4	n = 8 mice in each group for all experiments; this is pre and post intervention in AmAc VWR mice	pre to post KS:>0.100 p 0.0427	S. Figure 12F	ml/kg/hr.	AmAc VWR mice pre to post as noted in the exact p value section of this excel sheet	paired t test KS:>0.100	N/A
S. Figure 13A Is there a difference in RER between the groups of mice prior to intervention	AmAc UA and AmAc VWR mice had lower RER than either group of PBS mice	respiratory exchange ratio (RER)	PBS UA: 0.8480, AmAc UA: 0.8553, PBS VWR: 0.8516, AnAc VWR: 0.8207	PBS UA: 0.03842, AmAc UA: 0.03087, PBS VWR: 0.04114, AmAc VWR: 0.03164	n = 8 mice in each group for all experiments; there are 4 groups PBS UA, AmAc UA, PBS VWR, AmAc VWR	PBS UA vs AmAc UA 5.2e-7, PBS UA vs PBS VWR 0.21, PBS UA vs AmAc VWR <2e-16, AmAc UA vs PBS VWR 5.9e-10, AmAc UA vs AmAc VWR 8.8-e-8, PBS VWR vs AmAc VWR <2e-16	S. Figure 13A	Respiratory exchange ratio	PBS UA, AmAc UA, PBS VWR, AmAc VWR as noted in the exact p value section of this excel sheet	Shapiro-Wilk normality test, RER values were not normally distributed. Therefore, we used the Aligned Rank Transform (ART) for nonparametric two-way ANOVA analysis to determine the independent effect of treatment effect (PBS vs AmAc) and intervention (UA vs VWR). Post-hoc analysis was performed with Dunn’s test with Benjamini-Hochberg post-hoc correction.	N/A
S. Figure 13B Is there a difference in Respiratory exchange ratio between the mice	AmAc UA mice have lower RER as compared to PBS UA and PBS VWR; AmAc VWR mice have lower RER as compared to all other groups	respiratory exchange ratio (RER)	PBS UA 0.0498, AmAc UA 0.8391, PBS VWR 0.8556, AmAc VWR 0.8303	PBS UA 0.03165, AmAc UA 0.02556, PBS VWR 0.02986, AmAc VWR 0.03271	n = 8 mice in each group for all experiments; there are 4 groups PBS UA, AmAc UA, PBS VWR, AmAc VWR	PBS UA vs AmAc UA: 7.3 e-15, PBS UA vs PBS VWR 0.036, PBS UA vs AmAc VWR 1.1e-10, AmAc UA vs PBS VWR 1.5e-9, AmAc UA vs AmAc VWR 0.013, PBS VWR vs AmAc VWR <2e-16	S. Figure 13B	Respiratory exchange ratio	PBS UA, AmAc UA, PBS VWR, AmAc VWR as noted in the exact p value section of this excel sheet	Shapiro-Wilk normality test,RER values were not normally distributed. Therefore, we used the Aligned Rank Transform (ART) for nonparametric two-way ANOVA analysis to determine the independent effect of treatment effect (PBS vs AmAc) and intervention (UA vs VWR). Post-hoc analysis was performed with Dunn’s test with Benjamini-Hochberg post-hoc correction.	N/A
S. Figure 13C Is there a difference in RER in PBS UA mice pre to post intervention	There is no difference in RER between pre and post timepoints in PBS UA mice	respiratory exchange ratio (RER)	Pre: 0.8467, Post: 0.8498	Pre: 0.03876, Post: 0.03165	n = 8 mice in each group for all experiments; this is pre and post intervention in PBS UA mice	pre to post KS:>0.100 p 0.8493	S. Figure 13C	Respiratory exchange ratio	PBS UA mice pre to post as noted in the exact p value section of this excel sheet	paired t test KS:>0.100	N/A
S. Figure 13D Is there a difference in RER in AmAc UA mice pre to post intervention	There is no difference in RER in AmAc UA mice pre to post intervention	respiratory exchange ratio (RER)	Pre: 0.8353, Post: 0.8391	Pre: 0.03087, Post: 0.02656	n = 8 mice in each group for all experiments; this is pre and post intervention in AmAc UA mice	pre to post KS:>0.100 p 0.7729	S. Figure 13D	Respiratory exchange ratio	AmAc UA mice pre to post as noted in the exact p value section of this excel sheet	paired t test KS:>0.100	N/A
S. Figure 13E Is there a difference in RER in PBS VWR mice pre to post intervention	There is no difference in RER in PBS VWR mice pre to post intervention	respiratory exchange ratio (RER)	Pre: 0.8516, Post: 0.8556	Pre: 0.04114, Post: 0.02986	n = 8 mice in each group for all experiments; this is pre and post intervention in PBS VWR mice	pre to post KS:>0.1000 p 0.6797	S. Figure 13E	Respiratory exchange ratio	PBS VWR mice pre to post as noted in the exact p value section of this excel sheet	paired t test KS:>0.100	N/A
S. Figure 13F Is there a difference in RER in AmAc VWR mice pre to post intervention	RER is greater post treatment as compared to pre treatment in AmAc VWR mice	respiratory exchange ratio (RER)	Pre: 0.8207, Post: 0.8303	Pre: 0.03164, Post: 0.03271	n = 8 mice in each group for all experiments; this is pre and post intervention in AmAc VWR mice	pre to post KS: > 0.1000 p 0.4785	S. Figure 13F	Respiratory exchange ratio	AmAc VWR mice pre to post as noted in the exact p value section of this excel sheet	paired t test KS:>0.100	N/A
S. Figure 14A Is there a difference in VO2 between the light and dark cycle in each group of mice and is there a difference between the groups	VO2 is greater in the dark cycle than the light cycle in all mice and there is no difference in VO2 in the light or dark cycle between the mice	VO2	PBS UA light 2866, dark 3281, AmAc UA light 2397 dark 3257, PBS VWR light 2848, dark 3210. AmAc VWR light 2579 dark 3002; light cycle analysis PBS UA 2866, AmAc UA 2937, PBS VWR 2848, AmAc VWR 2570. Dark cycle analysis PBS UA 2878, AmAc UA 3828, PBS VWR 2833, AmAc VWR 2625	PBS UA light 135.2 dark 264.4, AmAc UA light 124.5 dark 331.0 PBS VWR light 121.3, dark 245.9 AmAc VWR light 112.4 dark 251.9; light cycle analysis PBS UA 490.8, AmAc UA 390.8, PBS VWR 694.1, AmAc VWR 531.1. Dark cycle analysis PBS UA 501.3, AmAc UA 363.7, PBS VWR 253.7, AmAc VWR 687.8	n = 8 mice in each group for all experiments	PBS UA light vs dark KS: >0.100 p<0.0001, AmAc UA light vs dark KS: 0.0371 p 0.0004, PBS VWR light vs dark KS: 0.0522 p<0.0001, AmAc VWR KS: >0.100 p <0.0001 light cycle analysis BF: 0.5706 KS: >0.1000, PBS UA vs AmAc UA p 0.7941, PBS UA vs PBS VWR 0.9472, PBS UA vs AmAc VWR 0.2952, AmAc UA vs PBS VWR 0.7437, AmAc UA vs AmAc VWR 0,1942, PBS VWR vs AmAc VWR 0.3259. Dark cycle analysis BF: 0.0577 K…	S. Figure 14A	VO2	light vs dark cycle of PBS UA vs AmAc UA vs PBS VWR or AmAc VWR	PBS UA light vs dark KS: >0.100 AmAc UA light vs dark KS: 0.0371 p PBS VWR light vs dark KS: 0.0522 , AmAc VWR KS: >0.100 light cycle analysis BF: 0.5706 KS: >0.1000, Dark cycle analysis BF: 0.0577 KS: >0.1000 Student's t test or One-way ANOVA followed by Fischer's LSD for all analysis except for light dark for AmAc UA for which Mann-Whitney test was done since data was not normally distributed	N/A
S. Figure 14B Is there a difference in VCO2 between the light and dark cycle in each group of mice and is there a difference between the groups in each cycle	VCO2 is greater in the dark cycle than the light cycle for all groups but PBS VWR and there is no difference in VCO2 between any of the groups in either cycle	VCO2	PBS UA light 2611, dark 2878, AmAc UA light 2526 dark 2828, PBS VWR light 2727 dark 2833 AmAc VWR light 2281 dark 2626. Light cycle PBS UA 2611, AmAc UA 2526, PBS VWR 2727, AmAc VWR 2281. Dark cycle PBS UA 2878, AmAc UA 2828, PBS VWR 2833, AmAc VWR 2625	PBS UA light: 314.9 dark: 283.0 AmAc UA light 261.1 dark 361.0 PBS VWR light 356.4 dark 372.2, AmAc VWR light 324.3, dark 233.9. Light cycle PBS UA 474.5, AmAc UA 358.9, PBS VWR 229.4, AmAc VWR 459.8. Dark Cycle PBS UA 501.3, AmAc UA 363.7, PBS VWR 253.7, AmAc VWR 687.5	n = 8 mice in each group for all experiments	PBS UA light vs dark KS: >0.1000 p value 0.0165, AmAc UA light vs dark KS:>0.1000 p 0.0158, PBS VWR KS:>0.1000 p 0.4253, AmAc VWR KS: >0.100 p 0.0011, light cycle: BF: 0.1402, KS: 0.1000 PBS UA vs AmAc UA 0.6690, PBS UA vs PBS VWR 0.5611, PBS UA vs AmAc VWR 0.1043, AmAc UA vs PBS VWR 0.3163, AmAc UA vs AmAc VWR 0.2229, PBS VWR vs AmAc VWR 0.0313. Dark cycle BF: 0.0577 KS: 0.1000 PBS UA vs AmAc UA…	S. Figure 14B	VCO2	light vs dark cycle of PBS UA vs AmAc UA vs PBS VWR or AmAc VWR	PBS UA light vs dark KS: >0.1000, AmAc UA light vs dark KS:>0.1000 PBS VWR KS:>0.1000 AmAc VWR KS: >0.100 light cycle: BF: 0.1402, KS: 0.1000 . Dark cycle BF: 0.0577 KS: 0.1000 fpr light vs dark Student's t test or comparing 4 groups One-way ANOVA followed by Fischer's LSD for all analysis	N/A
S. Figure 14C Is there a difference in RER between the light and dark cycle in each groups of mice and is there a difference between the groups of mice in each cycle	RER is greater in the dark cycle in all groups of mice and there is no difference in RER between any of the groups in either cycle	RER	PBS UA light 0.8241 dark 0.8646, AmAc UA light 0.8244, dark 0,8479, PBS VWR light 0.8352 dark 0.8701, AmAc VWR light: 0.8089 dark 0.8453. Light cycle PBS UA 0.8241, AmAc UA 0.8244, PBS VWR 0.8352, AmAc VWR 0.8089. Dark cycle PBS UA 0.8646, AmAc UC 0.8479, PBS VWR 0.8701, AmAc VWR 0.8453	PBS UA light 0.02094, dark 0.02519 AmAc UA light 0.01406 dark 0.02634. PBS VWR light 0.02095 dark 0.01975 AmAc VWR light 0.02366 dark 0.02469. Light cycle PBS UA 0.03900, AmAc UA 0.03071, PBS VWR 0.0288, AmAc VWR 0.04962. Dark cycle PBS UA 0.02064, AmAc UA 0.04393, PBS VWR: 0.02882, AmAc VWR 0.03964	n = 8 mice in each group for all experiments	PBS UA light vs dark KS: >0.1000 p <0.0001, AmAc UA light vs dark KS: >0.1000 p 0.0074 PBS VWR light vs dark KS: 0.0248 p <0.0001. AmAc VWR KS: 0.0607 p 0.0002. Light cycle BF: 0.6292 KS: >0.1000 PBS UA vs AmAc UA 0.9907, PBS UA vs PBS VWR 0.5659, PBS UA vs AmAc VWR 0.4278, AmAc UA vs PBS VWR 0.5738, AmAc UA vs AmAc VWR 0.4211, PBS VWR vs AmAc VWR 0.1768. Dark cycle BF: 0.3868 KS: 0.1000, PBS UA …	S. Figure 14C	RER	light vs dark cycle of PBS UA vs AmAc UA vs PBS VWR or AmAc VWR	PBS UA light vs dark KS: >0.1000 AmAc UA light vs dark KS: >0.1000 PBS VWR light vs dark KS: 0.0248 AmAc VWR KS: 0.0607. Light cycle BF: 0.6292 KS: >0.1000 Dark cycle BF: 0.3868 KS: 0.1000 Student's t test or One-way ANOVA followed by Fischer's LSD for all analysis except for light/dark cycle in PBS VWR mice where data was not normally distributed and the Mann Whittney test was used	N/A
S. Figure 15 Is EE different between the four groups of mice pre intervention	EE is not different between the mice pre-intervention	Energy expenditure kcal/hr.	PBS UA: 0.4557, AmAc UA: 0.4226, PBS VWR: 0.4578, AmAc VWR: 0.4468	PBS UA: 0.05031, AmAc UA: 0.04724. PBS VWR: 0.04914, AmAc VWR: 0.05320	n = 8 mice in each group for all experiments; there are 4 groups PBS UA, AmAc UA, PBS VWR, AmAc VWR	PBS UA vs AmAc UA 1.5e-5, PBS UA vs PBS VWR 0.8207, PBS UA vs AmAc VWR 0.0017, AmAc UA vs PBS VWR 9.9e-6, AmAc UA vs AmAc VWR 0.2261, PBS VWR vs AmAc VWR 9.9e-6	S. Figure 15	Energy expenditure kcal/hr.	PBS UA, AmAc UA, PBS VWR, AmAc VWR as noted in the exact p value section of this excel sheet	Shapiro-Wilk normality test, EE values were not normally distributed.Therefore, we used the Aligned Rank Transform (ART) for nonparametric two-way ANOVA analysis to determine the independent effect of treatment effect (PBS vs AmAc) and intervention (UA vs VWR). Post-hoc analysis was performed with Dunn’s test with Benjamini-Hochberg post-hoc correction.	N/A
S. Figure 16A,B Is energy expenditure (EE) different between the mice post intervention	EE is lower in the PBS UA mice as compared to the PBS VWR mice, the AmAc UA mice have lower EE as compared to either PBS group; AmAc VWR mice have lower EE as compared to either PBS group, there is no difference in EE between the Ammonia groups	Energy expenditure kcal/hr.	PBS UA 0.4589, AmAc UA 0.4286, PBS VWR 0.4943, AmAc VWR 0.4326	PBS UA 0.04610, AmAc UA -.05083, PBS VWR 0.04883, AmAv VWR 0.05040	n = 8 mice in each group for all experiments; there are 4 groups PBS UA, AmAc UA, PBS VWR, AmAc VWR	PBS UA vs AmAc UA 3.0e-9, PBS UA vs PBS VWR 6.3 e-13, PBS UA vs AmAc VWR 1.3e-7 AmAc UA vs PBS VWR <2e-16, AmAc UA vs AmAc VWR 0.49, PBS VWR vs AmAc VWR <2e-16	S. Figure 16B	kcal/hr.	PBS UA, AmAc UA, PBS VWR, AmAc VWR as noted in the exact p value section of this excel sheet	Shapiro-Wilk normality test, EE values were not normally distributed. Therefore, we used the Aligned Rank Transform (ART) for nonparametric two-way ANOVA analysis to determine the independent effect of treatment effect (PBS vs AmAc) and intervention effect (UA vs VWR). Post-hoc analysis was performed with Dunn’s test with Benjamini-Hochberg post-hoc correction.	N/a
S. Figure 17A Is there a difference in EE in the PBS UA mice pre to post intervention	There is no difference pre to post intervention in PBS UA mice	Energy expenditure kcal/hr.	Pre: 0.4556, Post: 0.4590	Pre: 0.05029, Post: 0.04615	n = 8 mice in each group for all experiments; this is pre and post intervention in PBS UA mice	pre to post KS: >0.1000 p 0.8964	S. Figure 17B	Energy expenditure kcal/hr.	PBS UA mice pre to post as noted in the exact p value section of this excel sheet	paired t test KS: >0.1000	N/A
S. Figure 17B Is there a difference in EE in the AmAc UA mice pre to post intervention	There is no difference pre to post intervention in AmAc UA mice	Energy expenditure kcal/hr.	pre: 0.4229, Post: 0.4286	Pre: 0.04715, Post: 0.05083	n = 8 mice in each group for all experiments; this is pre and post intervention in AmAc UA mice	pre to post KS: >0.1000 p 0.8161	S. Figure 17C	Energy expenditure kcal/hr.	AmAc UA mice pre to post as noted in the exact p value section of this excel sheet	paired t test KS: >0.1000	N/A
S. Figure 17C Is there a difference in EE in the PBS VWR mice pre to post intervention	EE is greater post intervention the PBS VWR mice	Energy expenditure kcal/hr.	pre: 0.4578, post: 0.4943	Pre: 0.04896, Post: 0.04883	n = 8 mice in each group for all experiments; this is pre and post intervention in PBS VWR mice	pre to post KS: >0.1000 p 0.0451	S. Figure 17D	Energy expenditure kcal/hr.	PBS VWR mice pre to post as noted in the exact p value section of this excel sheet	paired t test KS: >0.1000	N/A
S. Figure 17D Is there a difference in EE in the AmAc VWR mice pre to post intervention	EE is greater post intervention the AmAc VWR mice	Energy expenditure kcal/hr.	pre: 0.413, post: 0.4413	pre: 0.04577, post: 0,05136	n = 8 mice in each group for all experiments; this is pre and post intervention in AmAc VWR mice	pre to post KS: >0.1000 p 0.7371	S. Figure 17E	Energy expenditure kcal/hr.	AmAc VWR mice pre to post as noted in the exact p value section of this excel sheet	paired t test KS: >0.1000	N/A
S. Figure 18A Is there a difference in circadian patterns, amplitude or phase for EE	There is no difference between the groups	Energy expenditure kcal/hr., Amplitude, Phase	EE: PBS UA: 0.4593, AmAc UA: 0.4292, PBS VWR: 0.4949, AmAc VWR: 0.4330. Amplitude: PBS UA: JTK 0.067, LS 0.472, meta2d: 0.085. AmAc UA: JTL: 0.010, LS: 0.449, meta2d: 0.0756. PBS VWR: JTK 0.059, LS: 0.449, meta2d: 0.0756, AmAc VWR: JTK: 0.0176, LS: 0.466, meta2d: 0.0789. Phase: PBS UA: 15.10, AmAc UA: 15.21, PBS VWR: 13.88. AmAc VWR: 14.89	EE: PBS UA: 0.4362, AmAc UA: 0.04818, PBS VWR: 0.04443, AmAc VWR: 0.04657. Amplitude: PBS UA: JTK 0.014, LS: 0.034, meta2d: 0.019, AmAc UA: JTK 0.010, LS: 0.001, meta2d: 0.003, PBS VWR JTK 0.015, LS: 0.001, meta2d: 0.013, AmAc VWR JTK: 0.0176, LS: 0.083, meta2d: 0.030 Phase: PBS UA 0.3306, AmAc UA: 1.488, PBS VWR: 0.9918. AmAc VWR: 0.5134	n = 8 mice in each group for all experiments; there are 4 groups PBS UA, AmAc UA, PBS VWR, AmAc VWR	EE: BF: 0.8975, KS: <0.0001 PBS UA vs AmAc UA: 0.0416, PBS UA vs PBS VWR: 0.0104, PBS UA vs AmAc VWR: 0.0967, AmAc UA vs PBS VWR: <0.0001, AmAc UA vs PBS VWR: 0.9858, PBS VWR vs AmAc VWR: <0.0001 Amplitude: BF: 0.9989, KS: <0.0001 PBS UA vs AmAc UA: 0.9435, PBS UA vs PBS VWR: 0.8697, PBS UA vs AmAc VWR: 0.9396, AmAc UA vs PBS VWR: 0.9994, AmAc UA vs AmAc VWR: 0.7231, PBS VWR vs AmAc VWR: 0.5559. …	S. Figure 18A	EE, amplitude, phase	PBS UA, AmAc UA, PBS VWR, AmAc VWR as noted in the exact p value section of this excel sheet	EE: BF: 0.8975, KS: <0.0001 Amplitude BF: 0.9989, KS: <0.0001 Phase: BF: 0.6302 KS: 0.1000 , For EE data for line graph and amplitude data the Kruskal-Wallis test with Dunn's multiple comparison test was used. For phase data One-way ANOVA with multiple comparisons using Tukey's post hoc analysis.	N/A
S. Figure 18B Is there a difference in EE in the light and dark cycle between each group and are the four groups different from each other within each cycle	EE was higher in the dark cycle but there was no difference between the groups in either cycle	Energy expenditure kcal/hr.	PBS UA light 0.4185 dark 0.4765, AmAc UA light 0.3940 dark 0.4414 PBS VWR light 0.04569 dark 0.5080 AmAc VWR light 0.3807 dark 0.4518 Light cycle PBS UA 0.4185, AmAc UA 0.3940, PBS VWR 0.4568, AmAc VWR 0.3869 dark cycle PBS UA 0.4765, AmAc UA 0.4414, PBS VWR 0.5089, AmAc VWR 0,4518	PBS UA light 0.01995 dark 0.03485 AmAc UA light 0.01522 dark 0.04363. PBS VWR light 0.01542 dark 0.03399 AmAc VWR light 0.01809, dark 0.03729 Light cycle PBS UA 0.01996, AmAc UA 0.01522, PBS VWR 0.01542, AmAc VWR 0.01809 dark cycle PBS UA 0.06702, AmAc UA 0.05083, PBS VWR 0.03745, AmAc VWR 0.09670	n = 8 mice in each group for all experiments; there are 4 groups PBS UA, AmAc UA, PBS VWR, AmAc VWR	PBS UA light vs dark KS: 0.0700 p <0.0001, AmAc UA light vs dark KS: >.1000 p 0.0010, PBS VWR light vs dark KS: >.100 p <0.0001, AmAc VWR light vs dark KS: >.100 p <0.0001 light cycle BF: 0.7760 KS: >0.1000 PBS UA vs AmAc UA 0.3018, PBS UA vs PBS VWR 0.3395, PBS UA vs AmAc VWR 0.4655, AmAc UA vs PBS VWR 0.0526, AmAc UA vs AmAc VWR 0.7573, PBS VWR vs AmAc VWR 0.0980; dark cycle BF: 0.1929 KS: >.10…	S. Figure 18B	EE, amplitude, phase	light vs dark cycle of PBS UA vs AmAc UA vs PBS VWR or AmAc VWR	PBS UA light vs dark KS: 0.0700 , AmAc UA light vs dark KS: >.1000 , PBS VWR light vs dark KS: >.100 , AmAc VWR light vs dark KS: >.100 light cycle BF: 0.7760 KS: >0.1000 dark cycle BF: 0.1929 KS: >.1000 Student's t test or One-way ANOVA followed by Fisher's LSD	N/A
S. Figure 19A Is there a difference in total food intake between the groups prior to intervention	There is no difference in the total amount of between the groups	grams	PBS UA: 15.90, AmAc UA: 18.70, PBS VWR: 12.22, AmAc VWR: 17.34	PBS UA: 10.03, AmAc UA: 9.089, PBS VWR: 10.67, AmAc VWR: 7.668	n = 6-8 mice in each group for all experiments; there are 4 groups PBS UA, AmAc UA, PBS VWR, AmAc VWR NOTE PBS UA had only 6 mice with food data due to an error in the cage all other groups had 8 mice	BF: 0.7288, KS: 0.1000, PBS UA vs AmAc UA 0.9329, PBS UA vs PBS VWR 0.8557, PBS UA vs AmAc VWR 0.9907, AmAc UA vs PBS VWR 0.5858, AmAc UA vs AmAc VWR 0.9923, PBW VWR vs AmAc VWR 0.7617	S. Figure 19A	total food in grams	PBS UA, AmAc UA, PBS VWR, AmAc VWR as noted in the exact p value section of this excel sheet	KS: 0.1000 One-way ANOVA with multiple comparisons using Tukey's post hoc analysis	N/A
S. Figure 19A Is there a difference in the lowest food intake between the groups pre intervention	There is no difference in the lowest amount of food grabbed between groups	grams	PBS UA: 0.0300, AmAc UA: 0.03125, PBS VWR: 0.03250, AmAc VWR: 0.0300	PBS UA: 0.000, AmAc UA: 0.003536, PBS VWR: 0.004183, AmAc VWR: 0.000	n = 6-8 mice in each group for all experiments; there are 4 groups PBS UA, AmAc UA, PBS VWR, AmAc VWR NOTE PBS UA had only 6 mice with food data due to an error in the cage all other groups had 8 mice	BF: 0.2794, KS: <0.0001 PBS UA vs AmAc UA >0.999, PBS UA vs PBS VWR 0.3038, PBS UA vs AmAc VWR >0,999, AmAc PBS VWR >0.999, AmAc UA vs AmAc VWR >0.9999, PBS VWR vs AmAc VWR 0.3467	S. Figure 19A	lowest food in grams	PBS UA, AmAc UA, PBS VWR, AmAc VWR as noted in the exact p value section of this excel sheet	KS:<0.0001 Kruskal-Wallis test followed by Dunn's multiple comparison test for post-hoc analysis	N/A
S. Figure19A Is there a difference in the highest food intake between the groups pre intervention	There is no difference in the highest amount of food grabbed between the groups	grams	PBS UA: 3.292, AmAc UA: 6.284, PBS VWR: 3.955, AmAc VWR: 6.133	PBS UA: 2.520, AmAc UA: 4.241, PBS VWR: 3.604, AmAc VWR: 5.62	n = 6-8 mice in each group for all experiments; there are 4 groups PBS UA, AmAc UA, PBS VWR, AmAc VWR NOTE PBS UA had only 6 mice with food data due to an error in the cage all other groups had 8 mice	BF: .3204, KS: >0.1000, PBS AmAc UA 0.5053, PBS UA vs PBS VWR 0.9905, PBS UA vs AmAc VWR 0.5485, AmAc UA vs PBS VWR 0.7475, AmAc UA vs AmAc VWR >0.999, PBS VWR vs AmAc VWR 0.7762	S. Figure 19A	highest food in grams	PBS UA, AmAc UA, PBS VWR, AmAc VWR as noted in the exact p value section of this excel sheet	KS: >0.1000 One-way ANOVA with multiple comparisons using Tukey's post hoc analysis	N/A
S. Figure 19A Is there a difference in the average amount of food grabbed between the groups pre intervention	There is no difference in the average amount of food grabbed between the groups	grams	PBS UA: 0.3657, AmAc UA: 0.5691, PBS VWR: 0.3410, AmAc VWR: 0.5010	PBS UA: 0.2039, AmAc UA: 0.3625, PBS VWR: 0.2632, AmAc VWR: 0.3364	n = 6-8 mice in each group for all experiments; there are 4 groups PBS UA, AmAc UA, PBS VWR, AmAc VWR NOTE PBS UA had only 6 mice with food data due to an error in the cage all other groups had 8 mice	BF: 0.6496, KS: 0.0644, PBS UA vs AmAc UA 0.5348, PBS UA vs PBS VWR 0.9987, PBS UA vs AmAc VWR 0.8180, PBS UA vs PBS VWR 0.8180, AmAc UA vs PBS VWR 0.5037, AmAc UA vs AmAc VWR 0.9709, PBS VWR vs AmAc VWR 0.7720	S. Figure 19A	average food in grams	PBS UA, AmAc UA, PBS VWR, AmAc VWR as noted in the exact p value section of this excel sheet	KS: 0.0644 One-way ANOVA with multiple comparisons using Tukey's post hoc analysis	N/A
S. Figure 19A Is there a difference in number of food grabs between the mice prior to the intervention	There is no difference in the number of food grabs between the groups	number of food grabs	PBS UA: 40.38, AmAc UA: 41.86, PBS VWR: 21.92, AmAc VWR: 41.86	PBS UA: 18.49, AmAc UA: 14.66, PBS VWR: 21.86, AmAc VWR: 14.66	n = 6-8 mice in each group for all experiments; there are 4 groups PBS UA, AmAc UA, PBS VWR, AmAc VWR NOTE PBS UA had only 6 mice with food data due to an error in the cage all other groups had 8 mice	BF: 0.9412, KS: 0.1000 PBS UA vs AmAc UA: 0.9984, PBS UA vs PBS VWR: 0.2341, PBS UA vs AmAc VWR: 0.9984, AmAc UA vs PBS VWR: 0.1995, AmAc UA vs AmAc VWR: >0.9999, PBS VWR vs AmAc VWR: 0.1995	S. Figure 19A	number of attempts	PBS UA, AmAc UA, PBS VWR, AmAc VWR as noted in the exact p value section of this excel sheet	KS: 0.1000 One-way ANOVA with multiple comparisons using Tukey's post hoc analysis	N/A
S. Figure 19B there a difference in the highest amount of food grabbed between the groups	There is no difference in the highest amount of food grabbed between the groups	grams of food	PBS UA 4.335, AmAc UA 4.936, PBS VWR 6.824, AmAc VWR 3.743	PBS UA 5.552, AmAc UA 7.095, PBS VWR 3.643, AmAc VWR 4.626	n = 6-8 mice in each group for all experiments; there are 4 groups PBS UA, AmAc UA, PBS VWR, AmAc VWR NOTE PBS UA had only 6 mice with food data due to an error in the cage all other groups had 8 mice	Highest food BF: 0.8066, KS: 0.0209 all p-values >0.999	S. Figure 19B	grams of food	PBS UA, AmAc UA, PBS VWR, AmAc VWR as noted in the exact p value section of this excel sheet	KS: 0.0209 Kruskal-Wallis test followed by Dunn's multiple comparison post-hoc analysis	N/A
S. Figure 19B Is there a difference in the lowest amount of food grabbed between the groups?	There is no difference in the lowest amount of food grabbed between groups	grams of food	PBS UA 0.03167, AmAc UA 0.03125, PBS VWR 0.0500, AmAc VWR 0.07500	PBS UA 0.004082, AmAc UA 0.003536, PBS VWR 0.05264 AmAc VWR 0.1273	n = 6-8 mice in each group for all experiments; there are 4 groups PBS UA, AmAc UA, PBS VWR, AmAc VWR NOTE PBS UA had only 6 mice with food data due to an error in the cage all other groups had 8 mice	Lowest food BF: 0.6005, KS: <0.0001, all p-values >0.999	S. Figure 19B	grams of food	PBS UA, AmAc UA, PBS VWR, AmAc VWR as noted in the exact p value section of this excel sheet	KS: <0.0001 Kruskal-Wallis test followed by Dunn's multiple comparison post-hoc analysis	N/A
S. Figure 19B Is there a difference in the total amount of food grabbed at each food event between the groups post intervention	There is no difference in the total amount of food events between groups	grams of food	PBS UA 11.39, AmAc UA 13.86, PBS VWR 17.83, AmAv VWR 12.70.	PBS UA 12.77, AmAc UA 17.21, PBS VWR 8.064, AmAc VWR 13.06.	n = 6-8 mice in each group for all experiments; there are 4 groups PBS UA, AmAc UA, PBS VWR, AmAc VWR NOTE PBS UA had only 6 mice with food data due to an error in the cage all other groups had 8 mice	Total food BF: 0.7312, KS: 0.0019 all p-values >0.999	S. Figure 19B	grams of food	PBS UA, AmAc UA, PBS VWR, AmAc VWR as noted in the exact p value section of this excel sheet	KS: 0.0019 Kruskal-Wallis test followed by Dunn's multiple comparison post-hoc analysis	N/A
S. Figure 19B Is there a difference in the number of food events that occurred between the groups of mice	There is no difference in the total amount of food events between groups	number of food grabs	PBS UA 34.00, AmAc UA 16.00, PBS VWR 30.63, AmAc VWR 21.63	PBS UA 38.35, AmAc UA 12.29, PBS VWR 35.77, AmAc VWR 20.11	n = 6-8 mice in each group for all experiments; there are 4 groups PBS UA, AmAc UA, PBS VWR, AmAc VWR NOTE PBS UA had only 6 mice with food data due to an error in the cage all other groups had 8 mice	Total food grabs BF: 0.6117, KS: 0.0045 all p-values >0.999	S. Figure 19B	number of attempts	PBS UA, AmAc UA, PBS VWR, AmAc VWR as noted in the exact p value section of this excel sheet	KS: 0.0045 Kruskal-Wallis test followed by Dunn's multiple comparison post-hoc analysis	N/A
S. Figure 19B Is there a difference in the average amount of food grabbed between groups	There is no difference in the average amount of food grabbed between the groups	grams of food	PBS UA 0.4072, AmAc YA 0.9900, PBS VWR 1.211, AmAc VWR 1.008	PBS UA 0.5158, AmAc UA 1.420, PBS VWR 0.7495, AmAc VWR 1.162	n = 6-8 mice in each group for all experiments; there are 4 groups PBS UA, AmAc UA, PBS VWR, AmAc VWR NOTE PBS UA had only 6 mice with food data due to an error in the cage all other groups had 8 mice	average food BF: 0.6117, KS: 0.0045 PBS UA vs PBS VWR 0.8171, AmAc UA vs PBS VWR 0.6326 all other p-values >0.999	S. Figure 19B	grams of food	PBS UA, AmAc UA, PBS VWR, AmAc VWR as noted in the exact p value section of this excel sheet	KS: 0.0361 Kruskal-Wallis test followed by Dunn's multiple comparison post-hoc analysis	N/A
S. Figure 19C Is there a difference in total food intake pre to post intervention in each of the 4 groups	There was no difference in the total food intake pre to post intervention in any of the groups	total food intake in grams	PBS UA pre: 15.90, Post: 11.39 AmAc UA pre: 18.70, post: 13.86, PBS VWR pre: 15.90, post: 11.39, AmAc VWR pre: 15.90, post: 11.39	PBS UA pre: 10.03, Post: 12.77, AmAc UA pre: 9.089, post: 17.21, PBS VWR pre: 10.03, post: 12.77. AmAc VWR pre: 10.03, post 12.77	n = 6-8 mice in each group for all experiments; there are 4 groups PBS UA, AmAc UA, PBS VWR, AmAc VWR NOTE PBS UA had only 6 mice with food data due to an error in the cage all other groups had 8 mice	PBS UA KS: >0.1000 pre to post: 0.2491 AmAc UA KS: >0.1000 pre to post: 0.4580, PBS VWR: KS: 0.0789 pre to post: 0.5218. AmAc VWR: KS: >.1000 0.6469	S. Figure 19C	total food in grams	pre to post intervention between each of the 4 groups	Student's paired t test PBS UA KS: >0.1000 AmAc UA KS: >0.1000 PBS VWR: KS: 0.0789 AmAc VWR: KS: >.1000	N/A
S. Figure 19D Is there a difference in the lowest food intake pre to post intervention in each of the 4 groups	There was no difference in the lowest food intake pre to post intervention in any of the groups	lowest food intake in grams	PBS UA: pre 0.0300, post: 0.03167, AmAc UA: pre: 0.03125, post: 0.03125 PBS VWR: pre: 0.03250, post: 0.03125, AmAc VWR pre: 0.03000, post: 0.0300	PBS UA pre: 0.000, post: 0.0041 AmAc UA pre: 0.0035, post: 0.0035 PBS VWR pre: 0.004, post: 0.003, AmAc VWR pre: 0.000, post: 0.000	n = 6-8 mice in each group for all experiments; there are 4 groups PBS UA, AmAc UA, PBS VWR, AmAc VWR NOTE PBS UA had only 6 mice with food data due to an error in the cage all other groups had 8 mice	PBS UA KS:>0.100 pre to post: 0.999, AmAc UA KS: 0.0015 pre to post: >0.999, PBS VWR KS: 0.0045 pre to post: 0.5000, AmAc VWR KS:<0.001 pre to post: 0.999	S. Figure 19D	lowest food in grams	pre to post intervention between each of the 4 groups	PBS UA KS:>0.100, AmAc UA KS: 0.0015 , PBS VWR KS: 0.0045, AmAc VWR KS:>0.100 for all data was not normally distributed so the Wilcoxon test was used	N/A
S. Figure 19E Is there a difference in the highest food intake pre to post intervention in each of the 4 groups	There was no difference in the highest food intake between the groups during the intervention	highest food intake in grams	PBS UA: pre: 3.292, post: 4.335, AmAc UA : pre: 6.184, post: 4.936 PBS VWR: pre: 3.955, post: 6.824 AmAc VWR: pre: 6.133, post: 3.743	PBS UA: pre: 2.520, post: 5.552, AmAc UA: pre: 4.241, post: 7.095 PBS VWR: Pre: 3.604, post: 3.643 AmAc VWR pre: 5.562, post: 4.626	n = 6-8 mice in each group for all experiments; there are 4 groups PBS UA, AmAc UA, PBS VWR, AmAc VWR NOTE PBS UA had only 6 mice with food data due to an error in the cage all other groups had 8 mice	PBS UA KS:>0.100 pre to post: 0.8002, AmAc UA KS: >0.100 pre to post: 0.6637, PBS VWR KS:>0.1000 pre to post: 0.4399, AmAc VWR KS: >0.1000 pre to post: 0.3364	S. Figure 19E	highest food in grams	pre to post intervention between each of the 4 groups	Student's paired t test PBS UA KS:>0.100 AmAc UA KS: >0.100 , PBS VWR KS:>0.1000 , AmAc VWR KS: >0.1000	N/A
S. Figure 19F Is there a difference in the average food intake pre to post intervention in each of the 4 groups	There is no difference in the average amount of food grabbed between the groups	average amount of food in grams	PBS UA: pre: 0.3657, post: 0.4072 AmAc UA: pre: 0.5691, post: 0.990 PBS VWR: pre: 0.3410, post: 1.211, AmAc VWR: pre: 0.5010, post: 1.008	PBS UA pre: 0.2039, post: 0.5158, AmAc UA: pre: 0.3625, post: 1.420 PBS VWR: pre: 0.2632, post: 0.7495 AmAc VWR: pre: 0.3364, post: 1.162	n = 6-8 mice in each group for all experiments; there are 4 groups PBS UA, AmAc UA, PBS VWR, AmAc VWR NOTE PBS UA had only 6 mice with food data due to an error in the cage all other groups had 8 mice	PBS UA pre to post: KS: 0.0359 0.5625, AmAc UA pre to post: KS: >0.100, 0.4313, PBS VWR pre to post: KS: >0.100 0.0658, AmAc VWR pre to post: KS: >0.1000 0.2622	S. Figure 19F	average food in grams	pre to post intervention between each of the 4 groups	PBS UA pre to post: KS: 0.0359, AmAc UA pre to post: KS: >0.100, PBS VWR pre to post: KS: >0.100 AmAc VWR pre to post: KS: >0.1000 Student's paired t test for all expect PBS UA where data was not normally distributed for this comparison the Wilcoxon test was used	N/A
S. Figure 19G Is there a difference in the number of food grabs pre to post intervention in each of the 4 groups	There is no difference in the number of food grabs between the groups	number of food grabs	PBS UA: pre: 40.38, post: 34.00, AmAc UA: pre: 41.86, post: 16.00, PBS VWR: pre: 21.92, post: 30.63 AmAc VWR: pre: 41.86, post: 21.63	PBS UA: pre: 18.49, post: 38.85, AmAc UA: pre: 14.66, post: 12.29 PBS VWR: pre: 21.86, post: 35.77, AmAc VWR pre: 14.66, post: 20.11	n = 6-8 mice in each group for all experiments; there are 4 groups PBS UA, AmAc UA, PBS VWR, AmAc VWR NOTE PBS UA had only 6 mice with food data due to an error in the cage all other groups had 8 mice	for all comparisons KS: >0.1000 PBS UA pre to post: 0.5871, AmAc UA pre to post: 0.0108, PBS VWR pre to post: 0.5631, AmAc VWR pre to post: 0.1256	S. Figure 19G	number of attempts	pre to post intervention between each of the 4 groups	Student's paired t test for all comparisons KS: >0.1000	N/A
Figure 5 A is there a difference in the respiration of the gastrocnemius fibers between groups with out substrate	There is no difference in the respiration of gastrocnemius between groups with no substrate	gastrocnemius from mice	PBS UA 22.29, AmAc UA 16.98, PBS VWR 23.31, AmAc UA 16.07	PBS UA 9.624, AmAc UA 7.647, PBS VWR 7.748, AmAc VWR 4.153	n = 8 mice in each group for all experiments; there are 4 groups PBS UA, AmAc UA, PBS VWR, AmAc VWR	BF: 0.5279, KS: 0.0060 PBS UA vs AmAc UA p 0.9948, PBS UA vs PBS VWR p >0.9999, PBS UA vs AmAc VWR 0.9007, AmAc UA vs PBS VWR 0.4716, AmAc UA vs AmAc VWR 0.9999, PBS VWR vs AmAc VWR 0.4197	Figure 5A	Respiration (pmolO2s-1*10-6)	PBS UA, AmAc UA, PBS VWR, AmAc VWR as noted in the exact p value section of this excel sheet	BF: 0.5279, KS: 0.0060 followed by Kruskal-Wallis test followed by Dunn's Multiple Comparison test	N/A
Figure 5A is there a difference in the respiration of the gastrocnemius fibers between groups in response to malate and pyruvate	There is no difference in the respiration of gastrocnemius between groups in response to malate and pyruvate	gastrocnemius from mice	PBS UA 23.47, PBS VWR 24.54. AmAc UA 17.87, AmAc VWR 16.92	PBS UA 10.13, PBS VWR 8.156, AmAc UA 8.049, AmAc VWR 4.372	n = 8 mice in each group for all experiments; there are 4 groups PBS UA, AmAc UA, PBS VWR, AmAc VWR	BF: 0.2385, KS: 0.0060 PBS UA vs PBS VWR p >0.9999, PBS UA vs AmAc UA 0.9948, PBS UA vs AmAc VWR p 0.9007, PBS VWR vs AmAc UA p 0.4716, PBS VWR vs AmAc VWR 0.4197, AmAc UA vs AmAc VWR p >0.9999	Figure 5A	Respiration (pmolO2s-1*10-6)	PBS UA, AmAc UA, PBS VWR, AmAc VWR as noted in the exact p value section of this excel sheet	BF: 0.2385, KS: 0.0060 followed by Kruskal-Wallis test followed by Dunn's Multiple Comparison test	N/A
Figure 5A is there a difference in the respiration of the gastrocnemius fibers between groups in response to ADP	AmAc UA mice had lower respiration as compared to PBS UA mice or PBS VWR mice. There was no difference in the AmAc VWR mice as compared to the other groups	gastrocnemius from mice	OX PHOS(+D): PBS UA 57.02 PBS VWR 58.92, AmAc UA 29.48, AmAc VWR 42.27	OX PHOS(+D): PBS UA 16.72, PBS VWR 20.64, AmAc UA 7.880, AmAc VWR 23.08	n = 8 mice in each group for all experiments; there are 4 groups PBS UA, AmAc UA, PBS VWR, AmAc VWR	BF: 0.1128 and KS: 0.1000 PBS PBS VWR p 0.9966, PBS UA vs AmAc UA p 0.0238, PBS UA vs AmAc VWR p 0.3757, PBS VWR vs AmAc UA p 0.0144, PBS VWR vs AmAc VWR p 0.2737, AmAc UA vs AmAc VWR p 0.4982	Figure 5A	Respiration (pmolO2s-1*10-6)	PBS UA, AmAc UA, PBS VWR, AmAc VWR as noted in the exact p value section of this excel sheet	BF: 0.1128 and KS: 0.1000 One-way ANOVA with multiple comparisons using Tukey's post hoc analysis	N/A
Figure 5A is there a difference in the respiration of the gastrocnemius fibers between groups in response to glutamate	AmAc UA mice had lower respiration as compared to PBS UA mice or PBS VWR mice. There was no difference in the AmAc VWR mice as compared to the other groups	gastrocnemius from mice	OX PHOS (+D+G) PBS UA 53.27, PBS VWR 56.25, AmAc UA 26.88, AmAc VWR 42.57	OXPHOS (+D+G) PBS UA 22.54, PBS VWR 22.11, AmAc UA 6.713, AmAc VWR 227.99	n = 8 mice in each group for all experiments; there are 4 groups PBS UA, AmAc UA, PBS VWR, AmAc VWR	BF: 0.1008, KS: 0.0178 PBS UA vs PBS VWR >0.9999, PBS UA vs AmAc UA 0.0163, PBS UA vs AmAc VWR 0.6071, PBS VWR vs AmAc UA 0.0114, PBS VWR vs AmAc VWR 0.4851, AmAc UA vs AmAc VWR >0.9999	Figure 5A	Respiration (pmolO2s-1*10-6)	PBS UA, AmAc UA, PBS VWR, AmAc VWR as noted in the exact p value section of this excel sheet	BF: 0.1008, KS: 0.0178 followed by Kruskal-Wallis test followed by Dunn's Multiple Comparison test	N/A
Figure 5A is there a difference in the respiration of the gastrocnemius fibers between groups in response to succinate	AmAc UA mice had lower respiration as compared to PBS VWR mice. There was no difference in the AmAc VWR mice as compared to the other groups	gastrocnemius from mice	OXPHOS (+D+G+S) PBA UA 60.70, PBS VWR 66.84, AmAc UA 36.81, AmAc VWR 45.45	OXPHOS (+D+G+S) PBS UA 16.07, PBS VWR 19.18, AmAc UA 8.398, AmAc VWR 24.70	n = 8 mice in each group for all experiments; there are 4 groups PBS UA, AmAc UA, PBS VWR, AmAc VWR	BF: 0.4518, KS: 0.0060 PBS UA vs PBS VWR p >0.9999, PBS UA vs AmAc UA p 0.0631, PBS UA vs AmAc VWR p 0.4994, PBS VWR vs AmAc UA p 0.0109, PBS VWR vs AmAc VWR p 0.1315, AmAc UA vs AmAc VWR p >0.09999	Figure 5A	Respiration (pmolO2s-1*10-6)	PBS UA, AmAc UA, PBS VWR, AmAc VWR as noted in the exact p value section of this excel sheet	BF: 0.4518, KS: 0.0060 followed by Kruskal-Wallis test followed by Dunn's Multiple Comparison test	N/A
Figure 5A Is there a difference in complex II respiration of the gastrocnemius fibers between the groups	there is no difference in complex II respiration between the groups of mice	gastrocnemius from mice	Complex II: PBS UA 7.651, PBS VWR 9.541, AmAc UA 10.08, AmAc VWR 3.954	Complex II: PBS UA 9.305, PBS VWR 11.24, AmAc UA 9.969, AmAc VWR 3.404	n = 8 mice in each group for all experiments; there are 4 groups PBS UA, AmAc UA, PBS VWR, AmAc VWR	BF: 0.5056, KS: 0.0156 all comparisons p>0.9999	Figure 5A	Respiration (pmolO2s-1*10-6)	PBS UA, AmAc UA, PBS VWR, AmAc VWR as noted in the exact p value section of this excel sheet	BF: 0.5056, KS: 0.0156 followed by Kruskal-Wallis test followed by Dunn's Multiple Comparison test	N/A
Figure 5 A is there a difference in the maximum respiration of the gastrocnemius fibers between groups	AmAc UA mice had lower respiration as compared to PBS UA mice or PBS VWR mice. There was no difference in the AmAc VWR mice as compared to the other groups	gastrocnemius from mice	Max Respiration: PBS UA 62.14, PBS VWR 70.57, AmAc UA 25.27, AmAc VWR 47.01	Max Respiration: PBS UA 17.13, PBS VWR 17.43, AmAc UA 9.926, AmAc VWR 22.72	n = 8 mice in each group for all experiments; there are 4 groups PBS UA, AmAc UA, PBS VWR, AmAc VWR	BF: 0.6493, KS: 0.0318 PBS UA vs PBS VWR p >0.9999, PBS UA vs AmAc UA p 0.0284, PBS UA vs AmAc VWR 0.5590, PBS VWR vs AmAc UA p 0.0019, PBS VWR vs AmAc VWR 0.0853, AmAc UA vs AmAc VWR >0.0999	Figure 5A	Respiration (pmolO2s-1*10-6)	PBS UA, AmAc UA, PBS VWR, AmAc VWR as noted in the exact p value section of this excel sheet	BF: 0.6493, KS: 0.0318 followed by Kruskal-Wallis test followed by Dunn's Multiple Comparison test	N/A
Figure 5 A is there a difference in the reserve respiratory capacity in the gastrocnemius fibers between groups	There is no difference in reserve respiratory capacity between the groups of mice	gastrocnemius from mice	RR: PBS UA 2.935, PBS VWR 4.003, AmAc UA 1.826, AmAc VWR 2.795	RR: PBS UA: 2.291, PBS VWR 2.531, AmAc UA 1.509, AmAc VWR 2.189	n = 8 mice in each group for all experiments; there are 4 groups PBS UA, AmAc UA, PBS VWR, AmAc VWR	BF: 0.3812, KS: 0.0142 PBS VWR vs AmAc UA p 0.3849; all other comparisons p>0.99999	Figure 5A	Respiration (pmolO2s-1*10-6)	PBS UA, AmAc UA, PBS VWR, AmAc VWR as noted in the exact p value section of this excel sheet	BF: 0.3812, KS: 0.0142 followed by Kruskal-Wallis test followed by Dunn's Multiple Comparison test	N/A
Figure 5 A is there a difference in the rotenone sensitive respiration in the gastrocnemius fibers between groups	AmAc UA mice had lower respiration as compared to PBS VWR mice. There was no difference in the AmAc VWR mice as compared to the other groups	gastrocnemius from mice	Rot Sensitive: PBS UA 41.63, PBS VWR 45.80, AmAc UA 20.28, AmAc VWR 31.95	Rot Sensitive: PBS UA 9.1982, PBS VWR 10.58, AmAc UA 8.174, AmAc VWR 15.78	n = 8 mice in each group for all experiments; there are 4 groups PBS UA, AmAc UA, PBS VWR, AmAc VWR	BF: 0.6401, KS: 0.1000 PBS PBS VWR p 0.8819, PBS UA vs AmAc UA p 0.0040, PBS UA vs AmAc VWR p 0.3373, PBS VWR vs AmAc UA p 0.0006, PBS VWR vs AmAc VWR p 0.0913, AmAc UA vs AmAc VWR p 0.1899	Figure 5A	Respiration (pmolO2s-1*10-6)	PBS UA, AmAc UA, PBS VWR, AmAc VWR as noted in the exact p value section of this excel sheet	BF: 0.6401, KS: 0.1000 One-way ANOVA with multiple comparisons using Tukey's post hoc analysis	N/A
Figure 5A is there a difference in the rotenone insensitive respiration in the gastrocnemius fibers between groups	There is no difference in rotenone insensitive respiration between mice	gastrocnemius from mice	Rot Insensitive: PBS UA 20.50, PBS VWR 24.77, AmAc UA 15.00, AmAc VWR 15.06	Rot insensitive: PBS UA 9.836, PBS VWR 8.355, AmAc UA 9.394, AmAc VWR 7.383	n = 8 mice in each group for all experiments; there are 4 groups PBS UA, AmAc UA, PBS VWR, AmAc VWR	BF: 0.9427, KS: 0.0077 PBS VWR vs AmAc UA p 0.1980, PBS VWR vs AmAc VWR 0.2570; all other comparisons p>0.9999	Figure 5A	Respiration (pmolO2s-1*10-6)	PBS UA, AmAc UA, PBS VWR, AmAc VWR as noted in the exact p value section of this excel sheet	BF: 0.9427, KS: 0.0077 followed by Kruskal-Wallis test followed by Dunn's Multiple Comparison test	N/A
Figure 5A is there a difference in the antimycin A response in the gastrocnemius fibers between the groups of mice	there is no difference in antimycin a respiration between the mice	gastrocnemius from mice	Antimycin A: PBS UA 17.82, PBS VWR 16.50, AmAc UA 13.18, AmAc VWR 13.61	Antimycin A: PBS UA 6.593, PBS VWR 3.581, AmAc UA 3.892, AmAc VWR 5.475	n = 8 mice in each group for all experiments; there are 4 groups PBS UA, AmAc UA, PBS VWR, AmAc VWR	BF: 0.3275, KS: 0.1000 PBS PBS VWR p 0.9520, PBS AmAc p UA 0.2744, PBS AmAc VWR p 0.3565, PBS VWR vs AmAc UA p 0.5591, PBS VWR vs AmAc VWR p 0.6646, AmAc UA vs AmAc VWR p 0.9981	Figure 5A	Respiration (pmolO2s-1*10-6)	PBS UA, AmAc UA, PBS VWR, AmAc VWR as noted in the exact p value section of this excel sheet	BF: 0.3275, KS: 0.1000; One-way ANOVA with multiple comparisons using Tukey's post hoc analysis	N/A
Figure 5A is there a difference in the complex IV respiration of the gastrocnemius fibers between the groups of mice	there is no difference in the complex IV respiration between the mice	gastrocnemius from mice	Complex IV: PBS UA 190.5, PBS VWR 162.6, AmAc UA 139.6, AmAc VWR 108.8	Complex IV: PBS UA 113.5, PBS VWR 91.38, AmAc UA 72.09, AmAc VWR 49.47	n = 8 mice in each group for all experiments; there are 4 groups PBS UA, AmAc UA, PBS VWR, AmAc VWR	BF: 0.2091 KS: 0.1000 PBS UA vs PBS VWR p 0.9123, PBS UA vs AmAc UA p 0.6329, PBS UA vs AmAc VWR p 0.2417, PBS VWR vs AmAc UA p 0.9480, PBS VWR vs AmAc VWR p 0.914, AmAc UA vs AmAc VWR p 0.8865	Figure 5A	Respiration (pmolO2s-1*10-6)	PBS UA, AmAc UA, PBS VWR, AmAc VWR as noted in the exact p value section of this excel sheet	BF: 0.2091 KS: 0.1000 One-way ANOVA with multiple comparisons using Tukey's post hoc analysis	N/A
Figure 5B is there a difference in mitochondrial mass as measured by Citrate synthase	there is no difference in citrate synthase expression between the mice	gastrocnemius from mice (prepared in Lamelii buffer)	CS PBS UA 0.5007, AmAc UA 0,4619, PBS VWR 0.7055, AmAc VWR 0.7181	CS PBS UA 0.1915, AmAc UA 0,1897, PBS VWR 0.2788, AmAc VWR 0.3252	n = 8 mice in each group for all experiments; there are 4 groups PBS UA, AmAc UA, PBS VWR, AmAc VWR	BF: 0.8087, KS: 0.1000 PBS UA vs PBS VWR p 0.7612, PBS UA vs PBS VWR 0 9.1167, PBS UA vs AmAc VWR p 0.0969, AmAc UA vs PBS VWR p 0.0644, AmAc UA vs AmAc VWR p 0.0525, PBS VWR vs AmAc VWR p 0.9217	Figure 5B	Arbitrary Units normalized to beta actin	PBS UA, AmAc UA, PBS VWR, AmAc VWR as noted in the exact p value section of this excel sheet	BF: 0.8087, KS: 0.1000 One-way ANOVA with multiple comparisons using Tukey's post hoc analysis	N/A
Figure 5B is there a difference in mitochondrial mass as measured by voltage dependent anion channel (VDAC)	there is no difference in citrate synthase expression between the mice	gastrocnemius from mice (prepared in Lamelii buffer)	VDAC: PBS UA 0.2263, AmAc UA 0,2457, PBS VWR 0.3006, AmAc VWR 0.3839	VDAC: PBS UA 0.1270, AmAc UA 0.08889, PBS VWR 0,2245, AmAc VWR 0.1959	n = 8 mice in each group for all experiments; there are 4 groups PBS UA, AmAc UA, PBS VWR, AmAc VWR	BF: 0.2956, KS: 0.1000 PBS UA vs AmAc UA p 0.8104, PBS UA vs PBS VWR p 0.3838, PBS UA vs AmAc VWR p 0.0710, AmAc UA vs PBS VWR p 0.5183, AmAc UA vs AmAc VWR p 0.1109, PBS VWR vs AmAc VWR p 0.3298	Figure 5B	Arbitrary Units normalized to beta actin	PBS UA, AmAc UA, PBS VWR, AmAc VWR as noted in the exact p value section of this excel sheet	BF: 0.2956, KS: 0.1000 One-way ANOVA with multiple comparisons using Tukey's post hoc analysis	N/A
Figure 5C is there a difference in protein expression of Complex 1 NDUFB8	NDUFB8 protein expression was lower in AmAc UA mice as compared to PBS UA and AmAc VWR mice	gastrocnemius from mice (prepared in Lamelii buffer)	NUDFB8 PBS UA 2.174, AmAc UA 0.7738, PBS VWR 1.869, AmAc VWR 2.244	NDUFB8: PBS UA 0.6858, AmAc UA 0,2051, PBS VWR 0.7911, AmAc VWR 1.362	n = 8 mice in each group for all experiments; there are 4 groups PBS UA, AmAc UA, PBS VWR, AmAc VWR	BF: 0.3847, KS: 0017 PBS UA vs AmAc UA p 0.0005, PBS UA vs PBS VWR p >0.999, PBS UA vs AmAc VWR p >0.9999, AmAc UA vs PBS VWR p 0.0119, AmAc UA vs AmAc VWR p 0.0075, PBS VWR vs AmAc VWR p> 0.9999	Figure 5C	Arbitrary Units normalized to VDAC1 from same membrane	PBS UA, AmAc UA, PBS VWR, AmAc VWR as noted in the exact p value section of this excel sheet	BF: 0.3847, KS: 0017, followed by Kruskal-Wallis test followed by Dunn's Multiple Comparison test	N/A
Figure 5C is there a difference in protein expression of Complex 2 SDHA	SDHA protein expression was lower in AmAc UA mice as compared to AmAc VWR mice	gastrocnemius from mice (prepared in Lamelii buffer)	SDHA: PBS UA 1.765, AmAc UA 1.016, PBS VWR 1.724, AmAc VWR 1.946	SDHA PBS UA 0.4734, AmAc UA 0.2931, PBS VWR 0.4587, AmAc VWR 0.9253	n = 8 mice in each group for all experiments; there are 4 groups PBS UA, AmAc UA, PBS VWR, AmAc VWR	BF: 0.008, KS: 0.1000 PBS UA vs AmAc UA p 0.0220, PBS UA vs PBS VWR >p 0.999, PBS UA vs AmAc VWR p> 0.9999, AmAc UA vs PBS VWR p 0.0335, AmAc UA vs AmAc VWR p 0.0363, PBS VWR vs AmAc VWR >0.999	Figure 5C	Arbitrary Units normalized to VDAC1 from same membrane	PBS UA, AmAc UA, PBS VWR, AmAc VWR as noted in the exact p value section of this excel sheet	BF: 0.008, KS: 0.1000 followed by Kruskal-Wallis test followed by Dunn's Multiple Comparison test	N/A
Figure 5C Is there a difference in protein expression of Complex 3 UQCRC2	UQCRC2 protein expression was lower in AmAc UA mice as compared to PBS VWR mice	gastrocnemius from mice (prepared in Lamelii buffer)	UQCRC2: PBS UA 4.045, AmAc UA 3.044, PBS VWR 5.019, AmAc VWR 4.736	UQCRC2: PBS UA 1.156, AmAc UA 1.152, PBS VWR 1.116, AmAc VWR 1.673	n = 8 mice in each group for all experiments; there are 4 groups PBS UA, AmAc UA, PBS VWR, AmAc VWR	BF: 0.9683, KS: 0.1000; PBS UA vs AmAc UA p 0.4244, PBS UA vs PBS VWR p 0.4486, PBS UA vs AmAc VWR p 0.7116, AmAc UA vs PBS VWR p 0.0241, AmAc UA vs AmAc VWR p 0.0643, PBS VWR vs AmAc VWR p 0.9717	Figure 5C	Arbitrary Units normalized to VDAC1 from same membrane	PBS UA, AmAc UA, PBS VWR, AmAc VWR as noted in the exact p value section of this excel sheet	BF: 0.9683, KS: 0.1000; One-way ANOVA with multiple comparisons using Tukey's post hoc analysis	N/A
Figure 5C Is there a difference in protein expression of Complex 4 MT-CO1	MT-CO1 protein expression was lower in AmAc UA mice as compared to PBS UA mice	gastrocnemius from mice (prepared in Lamelii buffer)	MT-CO1 PBS UA 9.728, AmAc UA 6.614, PBS VWR 9.198, AmAc VWR 7.993	MT-CO1 PBS UA 1.942, AmAc UA 2.168, PBS VWR 2.347, AmAc VWR 2.373	n = 8 mice in each group for all experiments; there are 4 groups PBS UA, AmAc UA, PBS VWR, AmAc VWR	BF: 0.9942 KS: 0.1000 PBS UA vs AmAc UA p 0.0417, PBS UA vs PBS VWR p 0.9632, PBS UA vs AmAc VWR p 0.4129, AmAc UA vs PBS VWR p 0.1144, AmAc UA vs AmAc VWR p 0.6041, PBS VWR vs AmAc VWR p 0.6993	Figure 5C	Arbitrary Units normalized to VDAC1 from same membrane	PBS UA, AmAc UA, PBS VWR, AmAc VWR as noted in the exact p value section of this excel sheet	BF: 0.9942 KS: 0.1000 One-way ANOVA with multiple comparisons using Tukey's post hoc analysis	N/A
Figure 5C is there a difference in protein expression of complex 5 ATP5A	ATP5A protein expression was lower in AmAc UA mice as compared to PBS UA, PBS VWR, and AmAc VWR mice	gastrocnemius from mice (prepared in Lamelii buffer)	ATP5A: PBS UA 8.383, AmAc UA 5.256, PBS VWR 8.500, AmAc VWR 8.100	ATP5A: PBS UA 1.432, AmAc UA 1.748, PBS VWR 1.292, AmAc VWR 1.412	n = 8 mice in each group for all experiments; there are 4 groups PBS UA, AmAc UA, PBS VWR, AmAc VWR	BF: 0.776, KS: 0.1000 PBS UA vs AmAc UA p 0.0013, PBS PBS VWR p 0.9985, PBS UA vs AmAc VWR p 0.9807, AmAc UA vs PBS VWR p 0.0008, AmAc UA vs AmAc VWR p 0.0034, PBS VWR vs AmAc VWR p 0.9484	Figure 5C	Arbitrary Units normalized to VDAC1 from same membrane	PBS UA, AmAc UA, PBS VWR, AmAc VWR as noted in the exact p value section of this excel sheet	BF: 0.776, KS: 0.1000 One-way ANOVA with multiple comparisons using Tukey's post hoc analysis	N/A
Figure 6A Does the global protein expression of puromycin incorporation change between the groups	AmAc UA mice have lower global protein expression than all other groups; PBS UA mice have lower expression than PBS VWR mice; AmAc VWR mice are not different from PBS VWR mice but global protein expression is Higer than in PBS UA mice	gastrocnemius from mice (prepared in Lamelii buffer) prepared with puromycin bath at the time of tissue extraction	PBS UA 1.102, AmAc UA 0.7000, PBS VWR 1.638, AmAc VWR 1.488	PBS UA 0.1969, AmAc UA 0.2258, PBS VWR 0.3673, AmAc VWR 1.488	n = 8 mice in each group for all experiments; there are 4 groups PBS UA, AmAc UA, PBS VWR, AmAc VWR	BF: 0.2172, KS: 0.1000 PBS UA vs AmAc UA p 0.0091, PBS UA vs PBS VWR p 0.0009, PBS UA vs AmAc VWR p 0.0121, AmAc UA vs PBS VWR p <0.0001, AmAc UA vs AmAc VWR p<0.0001; PBS VWR vs AmAc VWR p 0.3035	Figure 6A	Arbitrary units normalized to ponceau	PBS UA, AmAc UA, PBS VWR, AmAc VWR as noted in the exact p value section of this excel sheet	BF: 0.2172, KS: 0.1000 One-way ANOVA with multiple comparisons using Fischer's LSD post hoc analysis	N/A
Figure 6B Does the protein expression of phosphorylated mammalian target of rapamycin complex 1 (pMTORC1)change between the groups	PBS VWR and AmAc VWR mice have higher expression of pMTOR as compared to PBS UA or AmAc UA mice	gastrocnemius from mice (prepared in Lamelii buffer)	PBS UA 0.5685, AmAc UA 0,2846, PBS VWR 1.815, AmAc VWR 1.425	PBS UA 0.06004, AmAc UA 0.06769, PBS VWR 1.272, AmAc VWR 0.6275	n = 8 mice in each group for all experiments; there are 4 groups PBS UA, AmAc UA, PBS VWR, AmAc VWR	BF: 0.1544, KS: 0.0001 PBS UA vs AmAc UA p 0.5285, PBS UA vs PBS VWR p 0.0462, PBS UA vs AmAc VWR p 0.0853, AmAc UA vs PBS VWR p <0.0001, AmAc UA vs AmAc VWR p 0.0002, PBS VWR vs AmAc VWR p> 0.999	Figure 6B	Arbitrary units normalized to total mtorc1 from same membrane with beta actin as loading control from same membrane	PBS UA, AmAc UA, PBS VWR, AmAc VWR as noted in the exact p value section of this excel sheet	BF: 0.1544, KS: 0.0001 followed by Kruskal-Wallis test followed by Dunn's Multiple Comparison test	N/A
Figure 6C Does phosphorylated ribosomal s6 (pS6) protein expression change between the groups	AmAc UA mice had lower expression of pS6 as compared to the other groups of mice; AmAc VWR is not different from any group of mice	gastrocnemius from mice (prepared in Lamelii buffer)	PBS UA 0.8464, AmAc UA 0.3789, PBS VWR 0.9113, AmAc VWR 0.7116	PBS UA 0.3875, AmAc UA 0.1925, PBS VWR 0.3978, AmAc VWR 0.1966	n = 8 mice in each group for all experiments; there are 4 groups PBS UA, AmAc UA, PBS VWR, AmAc VWR	BF: 0.1740, KS: 0.1000 PBS UA vs AmAc UA p 0.0054, PBS UA vs PBS VWR p 0.6784, PBS UA vs AmAc VWR p 0.3915, AmAc UA vs PBS VWR p 0.0019, AmAc UA vs AmAc VWR p 0.0406, PBS VWR vs AmAc VWR p .2078	Figure 6C	Arbitrary units normalized to total ribosomal S6 from same membrane with beta actin as loading control from same membrane	PBS UA, AmAc UA, PBS VWR, AmAc VWR as noted in the exact p value section of this excel sheet	BF: 0.1740, KS: 0.1000 One-way ANOVA with multiple comparisons using Fischer's LSD post hoc analysis	N/A
Figure 6D Does phosphorylated 4ebp (p4ebp) protein expression change between the groups	AmAc UA mice had lower expression of p4ebp as compared to PBS VWR mice only	gastrocnemius from mice (prepared in Lamelii buffer)	PBS UA 2.115, AmAc UA 1.600, PBS VWR 4.008, AmAc VWR 2.834	PBS UA 1.310, AmAc UA 0.9811, PBS VWR 2.503, AmAc VWR 1.689	n = 8 mice in each group for all experiments; there are 4 groups PBS UA, AmAc UA, PBS VWR, AmAc VWR	BF: 0.2719, KS: 0.1000 PBS UA vs AmAc UA p 0.5540, PBS UA vs PBS VWR p 0.0358, PBS UA vs AmAc VWR p 0.4094, AmAc UA vs PBS VWR p 0.0091, AmAc UA vs AmAc VWR p 0.1619. PBS VWR vs AmAc VWR p 0.1821	Figure 6D	Arbitrary units normalized to total 4ebp from same membrane with beta actin as loading control from same membrane	PBS UA, AmAc UA, PBS VWR, AmAc VWR as noted in the exact p value section of this excel sheet	BF: 0.2719, KS: 0.1000 One-way ANOVA with multiple comparisons using Fischer's LSD post hoc analysis	N/A
Figure 6E Does protein expression of myostatin change between the groups	Myostatin expression is greater in AmAc UA mice as compared to all other groups; AmAc VWR mice are not different from other groups	gastrocnemius from mice (prepared in Lamelii buffer)	PBS UA 1.081, AmAc UA 2.736, PBS VWR 1.761, AmAc VWR 1.328	PBS UA 0.4353, AmAc UA 0.5703, PBS VWR 0.5848, AmAc VWR 0.5193	n = 8 mice in each group for all experiments; there are 4 groups PBS UA, AmAc UA, PBS VWR, AmAc VWR	BF: 0.8809, KS: 0.1000 PBS UA vs AmAc UA p <0.0001, PBS UA vs PBS VWR 0.0160, PBS UA vs AmAc VWR 0.3601, AmAc UA vs PBS VWR p 0.0010, AmAc UA vs AmAc VWR p<0.0001, PBS VWR vs AmAc VWR 0.1137	Figure 6E	Arbitrary units normalized to actin from same membrane with beta actin as loading control from same membrane	PBS UA, AmAc UA, PBS VWR, AmAc VWR as noted in the exact p value section of this excel sheet	BF: 0.8809, KS: 0.1000 One-way ANOVA with multiple comparisons using Fischer's LSD post hoc analysis	N/A
Figure 6F Does the phosphorylated AMPK (pAMPK) protein expression change between the groups	AmAc UA, PBS VWR, AmAc VWR mice had higher expression of pAMPK	gastrocnemius from mice (prepared in Lamelii buffer)	PBS UA: 0.6121, AmAc UA: 1.438, PBS VWR: 1.298, AmAc VWR: 1.424	PBS UA: 0.1928, AmAc UA: 0.6251, PBS VWR: 0.5906, AmAc VWR: 0.9798	n = 8 mice in each group for all experiments; there are 4 groups PBS UA, AmAc UA, PBS VWR, AmAc VWR	BF: 0.0494, KS: 0.0467 PBS UA vs AmAc UA: 0.0335, PBS UA vs PBS VWR: 0.0427, PBS UA vs AmAc VWR: 0.1225, AmAc UA vs PBS VWR: 0.999, AmAc UA vs AmAc VWR: 0.999, PBS VWR vs AmAc VWR: 0.999	Figure 6F	Arbitrary units normalized to total ampk from same membrane with beta actin as loading control from same membrane	PBS UA, AmAc UA, PBS VWR, AmAc VWR as noted in the exact p value section of this excel sheet	BF: 0.0494, KS: 0.0467 followed by Kruskal-Wallis test followed by Dunn's Multiple Comparison test	N/A
Figure 6G Does protein expression of phosphorylated eukaryotic initiation factor 2 alpha (peif2alpha) change between the groups	peif2alpha expression is higher in the AmAc UA mice as compared to all other groups; AmAc VWR mice are not different from the other groups	gastrocnemius from mice (prepared in Lamelii buffer)	PBS UA 0.3278, AmAc UA 0.6913, PBS VWR 0.4126, AmAc VWR 0.3310	PBS UA 0.2880, AmAc UA 0.2952, PBS VWR 0.2015, AmAc VWR 0.1905	n = 8 mice in each group for all experiments; there are 4 groups PBS UA, AmAc UA, PBS VWR, AmAc VWR	BF: 0.5280, KS: 0.1000 PBS UA vs AmAc UA p 0.0011, PBS UA vs PBS VWR 0.3930, PBS UA vs AmAc VWR 0.9538, AmAc UA vs PBS VWR p 0.0330, AmAc UA vs AmAc VWR 0.0028, PBS VWR vs AmAc VWR 0.1231	Figure 6G	Arbitrary units normalized to total eif2alpha from same membrane with beta actin as loading control from same membrane	PBS UA, AmAc UA, PBS VWR, AmAc VWR as noted in the exact p value section of this excel sheet	BF: 0.5280, KS: 0.1000, One-way ANOVA with multiple comparisons using Fischer's LSD post hoc analysis	N/A
Figure 7A Does the ratio of protein expression of LC3 II/ LC31 change between the groups of mice	The ratio of LC3 II to LC3 I is higher in the AmAc UA mice as compared to PBS UA mice and in the AmAc VWR mice as compared to the PBS UA mice	gastrocnemius from mice (prepared in Lamelii buffer)	PBS UA 1.143, AmAc UA 1.843, PBS VWR 1.443, AmAc VWR 1.739	PBS UA 0.2755, AmAc UA 0,4899, PBS VWR 0.4440, AmAc VWR 0.5451	n = 8 mice in each group for all experiments; there are 4 groups PBS UA, AmAc UA, PBS VWR, AmAc VWR	BF: 0.7727, KS: 0.1000 PBS UA vs AmAc UA p 0.0047, PBS UA vs PBS VWR p 0.1943, PBS UA vs AmAc VWR p 0.0131, AmAc UA vs PBS VWR p 0.0927, AmAc UA vs AmAc VWR p 0.6761, PBS VWR vs AmAc VWR p 0.1980	Figure 7A	Arbitrary units normalized as the ratio of LC3 II divided by LC3 I	PBS UA, AmAc UA, PBS VWR, AmAc VWR as noted in the exact p value section of this excel sheet	BF: 0.7727, KS: 0.1000 One-way ANOVA with multiple comparisons using Fischer's LSD post hoc analysis	N/A
Figure 7A Does the expression of p62 protein expression change between the groups of mice	p62 protein expression is lower in the PBS UA groups as compared to all other groups of mice	gastrocnemius from mice (prepared in Lamelii buffer)	PBS UA 0.8368, AmAc UA 2.036, PBS VWR 2.173, AmAc VWR 2.785	PBS UA 0.2240, AmAc UA 0.1919, PBS VWR 1.433, AmAc VWR 1.773	n = 8 mice in each group for all experiments; there are 4 groups PBS UA, AmAc UA, PBS VWR, AmAc VWR	BF: 0.0018, KS: 0.0024 PBS UA vs AmAc UA p 0.0039, PBS UA vs PBS VWR p 0.0143, PBS UA vs AmAc VWR p 0.0021, remaining comparisons p>0.9999	Figure 7A	Arbitrary units normalized to actin from same membrane with beta actin as loading control from same membrane	PBS UA, AmAc UA, PBS VWR, AmAc VWR as noted in the exact p value section of this excel sheet	BF: 0.0018, KS: 0.0024 followed by Kruskal-Wallis test followed by Dunn's Multiple Comparison test	N/A
Figure 7B Does the protein expression of Beclin change between the groups of mice	PBS UA mice had the lowest expression of Beclin 1 as compared to the other groups, AmAc UA expression of Beclin 1 was higher than PBS UA but less than either exercise groups and the expression of Beclin 1 between the two groups of exercise mice is not different	gastrocnemius from mice (prepared in Lamelii buffer)	PBS UA 0.8812, AmAc UA 3.867, PBS VWR 3.894, AmAc VWR 4.035	PBS UA 0.5981, AmAc UA 0.5264, PBS VWR 1.217, AmAc VWR 1.192	n = 8 mice in each group for all experiments; there are 4 groups PBS UA, AmAc UA, PBS VWR, AmAc VWR	BF: 0.1054, KS: 0.1000 PBS UA vs AmAc UA p 0.0006, PBS UA vs PBS VWR p<0.0001, PBS UA vs AmAc VWR p <0.0001, AmAc UA vs PBS VWR p 0.0158, AmAc UA vs AmAc VWR p 0.0078, PBS VWR vs AmAc VWR p 0.7666	Figure 7B	Arbitrary units normalized to actin from same membrane with beta actin as loading control from same membrane	PBS UA, AmAc UA, PBS VWR, AmAc VWR as noted in the exact p value section of this excel sheet	BF: 0.1054, KS: 0.1000 One-way ANOVA with multiple comparisons using Fischer's LSD post hoc analysis	N/A
Figure 7C Does the protein expression of RhBG change in response to treatment with AmAc or VWR	The expression of RhBG was highest in AmAc UA mice compared to all other groups	gastrocnemius from mice (prepared in Lamelii buffer)	PBS UA: 6.426, AmAc UA: 11.46, PBS VWR: 7.665, AmAc VWR: 7.446	PBS UA: 3.188, AmAc UA: 3.900, PBS VWR: 3.267, AmAc VWR: 2.917	n = 8 mice in each group for all experiments; there are 4 groups PBS UA, AmAc UA, PBS VWR, AmAc VWR	BF: 0.8560, KS: 0.1000 PBS UA vs AmAc UA: 0.0054, PBS UA vs PBS VWR: 0.4642, PBS UA vs AmAc VWR: 0.5460, AmAc UA vs PBS VWR: 0.0309, AmAc UA vs AmAc VWR: 0.0231, PBS VWR vs AmAc VWR: 0.8968	Figure 7C	Arbitrary units normalized to actin from same membrane with beta actin as loading control from same membrane	PBS UA, AmAc UA, PBS VWR, AmAc VWR as noted in the exact p value section of this excel sheet	BF: 0.8560, KS: 0.1000, One-way ANOVA with multiple comparisons using Fischer's LSD post hoc analysis	N/A
Figure 7D Does the protein expression of glutamine dehydrogenase (GDH) change in response to ammonia treatment or VWR	The expression of GDH was greater in AmAc UA, PBS VWR, and AmAc VWR mice as compared to PBS UA	gastrocnemius from mice (prepared in Lamelii buffer)	PBS UA: 0.8145, AnAc UA: 1.663, PBS VWR: 2.520, AmAc VWR: 2.180	PBS UA: 0.1552, AmAc UA: 0.4681, PBS VWR: 0.7945, AmAc VWR: 0.8911	n = 8 mice in each group for all experiments; there are 4 groups PBS UA, AmAc UA, PBS VWR, AmAc VWR	BF: 0.0733, KS: 0.1537 PBS UA vs AmAc UA: 0.0172, PBS UA vs PBS VWR: <0.0001, PBS UA vs AmAc VWR: 0.0004, AmAc UA vs PBS VWR: 0.0104, AmAc UA vs AmAc VWR: 0.1525, PBS VWR vs AmAc VWR: 0.2125	Figure 7D	Arbitrary units normalized to actin from same membrane with beta actin as loading control from same membrane	PBS UA, AmAc UA, PBS VWR, AmAc VWR as noted in the exact p value section of this excel sheet	BF: 0.0733, KS: 0.1537 One-way ANOVA with multiple comparisons using Fischer's LSD post hoc analysis	N/A
Figure 7D Does the expression of glutamine synthetase (GS) change in response to ammonia treatment or VWR	The expression of GS was greater in AmAc UA and AmAc VWR mice as compared to UA. PBS VWR expression of GS was greater than PBS UA and AmAc UA	gastrocnemius from mice (prepared in Lamelii buffer)	PBS UA: 0.5802, AmAc UA: 1.318, PBS VWR: 2.713, AmAc VWR: 2.301	PBS UA: 0.1548, AmAc UA: 0.1865, PBS VWR: 1.170, AmAc VWR: 0.7427	n = 8 mice in each group for all experiments; there are 4 groups PBS UA, AmAc UA, PBS VWR, AmAc VWR	BF: 0.0009, KS: 0.0249 PBS UA vs AmAc UA: 0.0486, PBS UA vs PBS VWR: <0.0001, PBS UA vs AmAc VWR: <0.0001, AmAc UA vs PBS VWR: 0.0219, AmAc UA vs AmAc VWR: 0.0428, PBS VWR vs AmAc VWR: 0.7899	Figure 7D	Arbitrary units normalized to actin from same membrane with beta actin as loading control from same membrane	PBS UA, AmAc UA, PBS VWR, AmAc VWR as noted in the exact p value section of this excel sheet	BF: 0.0009, KS: 0.0249 followed by Kruskal-Wallis test followed by Dunn's Multiple Comparison test	N/A
Figure 7D Does the expression of pyrroline 5 carboxylase (P5CS) change in response to ammonia treatment or VWR	The expression of P5CS was greater in AmAc UA/VWR, and PBS VWR mice as compared to PBS UA mice	gastrocnemius from mice (prepared in Lamelii buffer)	PBS UA: 0.3113, AmAc UA: 0.5978, PBS VWR: 0.7055, AmAc VWR: 0.7577	PBS UA: 0.06886, AmAc UA: 0.08268, PBS VWR: 0.1620, AmAc VWR: 0.2458	n = 8 mice in each group for all experiments; there are 4 groups PBS UA, AmAc UA, PBS VWR, AmAc VWR	BF: 0.1283, KS: 0.1000 PBS UA vs AmAc UA: 0.0010, PBS UA vs PBS VWR: <0.0001, PBS UA vs AmAc VWR: <0.00001, AmAc UA vs PBS VWR: 0.1804, AmAc UA vs AmAc VWR: 0.0509, PBS VWR vs AmAc VWR: 0.5110	Figure 7D	Arbitrary units normalized to actin from same membrane with beta actin as loading control from same membrane	PBS UA, AmAc UA, PBS VWR, AmAc VWR as noted in the exact p value section of this excel sheet	BF: 0.1283, KS:>0.1000 One-way ANOVA with multiple comparisons using Fischer's LSD post hoc analysis	N/A
Figure 7D Does the expression of glutaminase (GLS) change in response to ammonia treatment or VWR	The expression of GLS was higher in all groups as compare to UA. PBS VWR mice had higher expression than AmAc UA or AmAc VWR	gastrocnemius from mice (prepared in Lamelii buffer)	PBS UA: 0.5951, AmAc UA: 1.305, PBS VWR: 1.635, AmAc VWR: 1.293	PBS UA: 0.2086, AmAc UA: 0.2681, PBS VWR: 0.4428, AmAc VWR: 0.2577	n = 8 mice in each group for all experiments; there are 4 groups PBS UA, AmAc UA, PBS VWR, AmAc VWR	BF: 0.3786, KS: 0.100 PBS UA vs AmAc UA <0.0001, PBS UA vs PBS VWR: <0.0001, PBS UA vs AmAc VWR <0.0001, AmAc UA vs PBS VWR: 0.0411, AmAc UA vs AmAc VWR: 0.9345, PBS VWR vs AmAc VWR: 0.0343	Figure 7D	Arbitrary units normalized to actin from same membrane with beta actin as loading control from same membrane	PBS UA, AmAc UA, PBS VWR, AmAc VWR as noted in the exact p value section of this excel sheet	BF: 0.3786, KS: 0.100, One-way ANOVA with multiple comparisons using Fischer's LSD post hoc analysis	N/A
Figure 7D Does the expression of Aspartate Aminotransferase (AST) change in response to ammonia treatment or VWR	The expression of AST was greater in the VWR mice as compared to either UA group. AST expression was higher in PBS VWR mice than AmAc VWR	gastrocnemius from mice (prepared in Lamelii buffer)	PBS UA: 0.7814, AmAc UA: 0.7572, PBS VWR: 1.668, AmAc VWR: 1.254	PBS UA: 0.1261, AmAc UA: 0.1001, PBS VWR: 0.4346, AmAc VWR: 0.3001	n = 8 mice in each group for all experiments; there are 4 groups PBS UA, AmAc UA, PBS VWR, AmAc VWR	BF: 0.011, KS: 0.1450 PBS UA vs AmAc UA: 0.8623, PBS UA vs PBS VWR: <0.0001, PBS UA vs AmAc VWR: 0.0019, AmAc UA vs PBS VWR: <0.0001, AmAc UA vs AmAc VWR: 0.0012, PBS VWR vs AmAc VWR: 0.0055	Figure 7D	Arbitrary units normalized to actin from same membrane with beta actin as loading control from same membrane	PBS UA, AmAc UA, PBS VWR, AmAc VWR as noted in the exact p value section of this excel sheet	BF: 0.011, KS: 0.1450 One-way ANOVA with multiple comparisons using Fischer's LSD post hoc analysis	N/A
S. Figure 20 A-B Is there a correlation between overall data	Yes there are correlations between data in the AmAc VWR mice	correlation outcomes	no mean or SD	no mean or SD	n =8 mice in each group. PBS VWR vs AmAc VWR	p-values reported in Figure	S. Figure 20A-B	correlation between activity and running data	PBS VWR, AmAc VWR	Correlation plot	N/A

## Sheet: Sheet1
KO	V5
0.00655241	0.0133705
0.0154358	0.0246577
0.00498242	0.0508789
	0.00899022
0.728838	1.48722
1.71696	2.74272
0.554204	5.65936
